# Supplementary material for: Molecular subtypes based on cuproptosis regulators and immune infiltration in kidney renal clear cell carcinoma
Source: Front Genet. 2022 Oct 21;13:983445. doi: 10.3389/fgene.2022.983445 (PMC9635053; doi:10.3389/fgene.2022.983445)
Supplement: Supplementary file 1 [file Table2.xlsx]

## Sheet: Table S1
Table S1 The 13 cuproptosis-associated genes used for classification
Gene Symbol	Entrez ID	Description
ATP7A	538	ATPase Copper Transporting Alpha
ATP7B	540	ATPase Copper Transporting Beta
DBT	1629	Dihydrolipoamide Branched Chain Transacylase E2
DLAT	1737	Dihydrolipoamide S-Acetyltransferase
DLD	1738	Dihydrolipoamide Dehydrogenase
DLST	1743	Dihydrolipoamide S-Succinyltransferase
FDX1	2230	Ferredoxin 1
GCSH	2653	Glycine Cleavage System Protein H
LIAS	11019	Lipoic Acid Synthetase
LIPT1	51601	Lipoyltransferase 1
PDHA1	5160	Pyruvate Dehydrogenase E1 Subunit Alpha 1
PDHB	5162	Pyruvate Dehydrogenase E1 Subunit Beta
SLC31A1	1317	Solute Carrier Family 31 Member 1

## Sheet: Table S2
Table S2 The used lists of abbrevisions used in the manuscript
KIRC	kidney renal clear cell carcinoma
TIDE	Tumor immune dysfunction and exclusion
RCC	Renal cell carcinoma
TCGA	The Cancer Genome Atlas
TNM	Tumor node metastasis classification
PCA	Principal component analysis
tSEN	t-distributed stochastic neighbor embedding
DGEs	differentially expressed genes
GSVA	gene set variation analysis
GO	Gene ontology
KEGG	Kyoto Encyclopedia of Genes and Genomes
ROC	Receiver operating characteristic curve
AUC	Area under the curve
HR	hazard ratio
CI	confidence interval
GDSC	Genomics of Drug Sensitivity in Cancer
FDR	fasle discovery rate
OS	Overal survival
SETD2	SET Domain Containing 2
DNAH9	Dynein Axonemal Heavy Chain 9
HMCN1	Hemicentin 1
LRP2	LDL Receptor Related Protein 2
ANK3	Ankyrin 3
FBN2	Fibrillin 2
KDM5C	Lysine Demethylase 5C
PTEN	Phosphatase And Tensin Homolog
XIRP2	Xin Actin Binding Repeat Containing 2
DST	Dystonin
ABCA13	ATP Binding Cassette Subfamily A Member 13
LRP1B	LDL Receptor Related Protein 1B
USH2A	Usherin
RNA	Ribonucleic Acid
MSI	microsatellite instability
CR	complete response
PR	partly response

## Sheet: Table S3
Table S3 KIRC classification pattern based on cuproptosis-related genes
ID	Cluster
TCGA-BP-4337	B
TCGA-A3-A8CQ	A
TCGA-A3-A6NN	A
TCGA-B4-5844	A
TCGA-B4-5843	A
TCGA-BP-4166	A
TCGA-B4-5835	A
TCGA-B8-5551	B
TCGA-A3-3308	A
TCGA-CZ-4856	A
TCGA-B0-4813	B
TCGA-B8-5164	A
TCGA-BP-5202	A
TCGA-B8-5162	B
TCGA-B4-5834	A
TCGA-CW-6087	A
TCGA-B0-4698	B
TCGA-B0-4690	A
TCGA-AS-3778	A
TCGA-B2-4098	A
TCGA-B8-A54G	B
TCGA-CZ-5468	B
TCGA-GK-A6C7	A
TCGA-BP-5173	A
TCGA-B0-4706	B
TCGA-B0-5096	A
TCGA-B0-4849	B
TCGA-CZ-5467	A
TCGA-B0-4693	A
TCGA-CJ-4918	A
TCGA-B0-4714	B
TCGA-B0-4688	A
TCGA-B0-4694	A
TCGA-BP-4327	B
TCGA-B0-4699	A
TCGA-BP-4989	B
TCGA-EU-5905	B
TCGA-EU-5907	A
TCGA-A3-3346	B
TCGA-CJ-4920	A
TCGA-B0-4691	B
TCGA-B4-5836	A
TCGA-B8-A54I	B
TCGA-B4-5832	A
TCGA-BP-4771	B
TCGA-CW-5584	A
TCGA-B4-5838	A
TCGA-CZ-4865	A
TCGA-B0-4814	A
TCGA-B4-5378	A
TCGA-BP-4993	B
TCGA-BP-4761	B
TCGA-B0-4703	B
TCGA-B0-4819	B
TCGA-BP-5169	B
TCGA-B8-5549	A
TCGA-B0-4713	B
TCGA-BP-4803	A
TCGA-B0-4841	B
TCGA-BP-4967	A
TCGA-EU-5906	A
TCGA-CZ-4860	B
TCGA-BP-4807	A
TCGA-BP-4974	B
TCGA-B0-5084	B
TCGA-CJ-6033	B
TCGA-B0-4701	A
TCGA-G6-A5PC	B
TCGA-B0-5095	B
TCGA-B8-A54H	A
TCGA-BP-5177	B
TCGA-B0-4828	B
TCGA-CZ-5462	A
TCGA-B0-4844	B
TCGA-G6-A8L6	B
TCGA-A3-3363	A
TCGA-B0-4843	B
TCGA-A3-A8OW	A
TCGA-BP-4770	B
TCGA-CZ-5461	A
TCGA-B0-5094	B
TCGA-BP-4798	B
TCGA-CJ-4644	A
TCGA-A3-A8OV	A
TCGA-B0-5080	B
TCGA-BP-4352	B
TCGA-BP-4782	A
TCGA-DV-5569	A
TCGA-T7-A92I	A
TCGA-6D-AA2E	A
TCGA-B0-5081	B
TCGA-B4-5377	A
TCGA-DV-A4VZ	B
TCGA-AK-3465	A
TCGA-DV-5568	B
TCGA-BP-4349	B
TCGA-CZ-5986	A
TCGA-BP-4756	A
TCGA-BP-4353	A
TCGA-3Z-A93Z	B
TCGA-CZ-5470	A
TCGA-BP-4768	A
TCGA-BP-5187	A
TCGA-BP-5194	A
TCGA-BP-4776	B
TCGA-CJ-4638	B
TCGA-B8-A8YJ	B
TCGA-BP-4970	A
TCGA-B8-5553	A
TCGA-CZ-5987	A
TCGA-CZ-4861	A
TCGA-BP-4977	A
TCGA-B0-4823	A
TCGA-B0-5092	B
TCGA-A3-A6NJ	A
TCGA-B8-A54K	A
TCGA-BP-4335	B
TCGA-B0-4810	B
TCGA-BP-4787	B
TCGA-B0-5694	A
TCGA-B0-5099	A
TCGA-B8-A7U6	B
TCGA-MW-A4EC	A
TCGA-BP-4992	B
TCGA-B8-5546	A
TCGA-B2-A4SR	A
TCGA-B0-4818	A
TCGA-B8-4146-01B	A
TCGA-B8-A54F	B
TCGA-B8-4619	A
TCGA-B8-A54J	B
TCGA-EU-5904	A
TCGA-CJ-5681	A
TCGA-A3-3352	A
TCGA-CZ-5455	A
TCGA-BP-4340	A
TCGA-B0-5088	B
TCGA-BP-5000	B
TCGA-A3-3380	A
TCGA-CW-6097	A
TCGA-A3-3382	A
TCGA-CJ-5678	B
TCGA-B0-4697	B
TCGA-B0-5109	B
TCGA-MM-A563	B
TCGA-B0-4707	B
TCGA-BP-5198	B
TCGA-MM-A564	B
TCGA-A3-3387	B
TCGA-BP-4795	B
TCGA-A3-3378	A
TCGA-B0-5075	A
TCGA-BP-4334	B
TCGA-CJ-4868	B
TCGA-B2-4101	A
TCGA-B2-5641	A
TCGA-CZ-5463	A
TCGA-B0-5097	B
TCGA-CJ-5679	B
TCGA-AK-3455	A
TCGA-CZ-5466	A
TCGA-A3-A6NL	B
TCGA-BP-5186	A
TCGA-CZ-5988	A
TCGA-MM-A84U	B
TCGA-BP-4169	B
TCGA-B8-4143	B
TCGA-BP-5192	A
TCGA-CZ-5454	A
TCGA-B8-5159	A
TCGA-DV-5576	A
TCGA-A3-3313	A
TCGA-A3-3372	A
TCGA-B8-5165	A
TCGA-BP-5195	A
TCGA-CJ-4893	A
TCGA-B2-5635-01B	A
TCGA-B2-5635	A
TCGA-B8-4153-01B	B
TCGA-CJ-5680	A
TCGA-B0-5085	B
TCGA-CZ-4853	A
TCGA-B8-4620	A
TCGA-CJ-5677	B
TCGA-BP-4986	B
TCGA-B8-4621	A
TCGA-B0-4847	B
TCGA-CJ-4891	B
TCGA-BP-5189	A
TCGA-B8-5163	B
TCGA-B8-A54D	A
TCGA-B0-4838	A
TCGA-BP-5006	A
TCGA-CJ-4894	A
TCGA-BP-4329	B
TCGA-A3-3383	B
TCGA-B0-4696	A
TCGA-A3-3365	A
TCGA-AK-3454	B
TCGA-BP-5010	B
TCGA-B0-4848	A
TCGA-AK-3426	B
TCGA-B0-4827	A
TCGA-B8-A54E	A
TCGA-A3-3351	B
TCGA-B2-5636	A
TCGA-B0-5107	B
TCGA-BP-4998	A
TCGA-BP-5175	B
TCGA-CJ-4887	B
TCGA-A3-3343	A
TCGA-CZ-5469	B
TCGA-BP-5201	B
TCGA-B2-4102	A
TCGA-BP-4985	B
TCGA-BP-4355	B
TCGA-B2-5633-01B	A
TCGA-B2-5633	A
TCGA-BP-5191	B
TCGA-BP-4351	B
TCGA-B2-4099	A
TCGA-B2-3923-01B	A
TCGA-B2-3923	A
TCGA-BP-4164	A
TCGA-B2-5639	A
TCGA-BP-5190	B
TCGA-BP-4982	A
TCGA-A3-A6NI	B
TCGA-BP-5196	B
TCGA-B0-4817	B
TCGA-BP-4354	B
TCGA-B0-5083	A
TCGA-B8-5552-01B	A
TCGA-BP-5200	A
TCGA-BP-5008	A
TCGA-CW-5590	A
TCGA-G6-A8L8	B
TCGA-B2-3924-01B	A
TCGA-B2-3924	A
TCGA-BP-5009	B
TCGA-BP-4981	B
TCGA-A3-3323	A
TCGA-BP-4797	A
TCGA-B0-4822	B
TCGA-BP-4790	A
TCGA-A3-3306	A
TCGA-B0-4852	A
TCGA-BP-4987	A
TCGA-BP-4801	A
TCGA-BP-5004	A
TCGA-DV-5573	A
TCGA-A3-3319	B
TCGA-BP-5185	B
TCGA-BP-5184	A
TCGA-BP-4799	B
TCGA-BP-4332	A
TCGA-A3-3326	A
TCGA-BP-5007	B
TCGA-AK-3456	A
TCGA-BP-5182	A
TCGA-AK-3458	A
TCGA-B0-5120	A
TCGA-A3-3325	A
TCGA-B0-5113	A
TCGA-BP-5001	B
TCGA-A3-3324	A
TCGA-A3-3311	A
TCGA-B0-4846	A
TCGA-CJ-4895	A
TCGA-AK-3447	A
TCGA-B8-5158	A
TCGA-B0-4821	B
TCGA-AS-3777	A
TCGA-B0-4836	B
TCGA-A3-3331	A
TCGA-BP-4999	A
TCGA-BP-4763	A
TCGA-B0-5116	A
TCGA-B0-5402	A
TCGA-BP-5183	A
TCGA-B8-4151	A
TCGA-A3-3358	A
TCGA-BP-4994	A
TCGA-A3-3374	A
TCGA-CZ-4864	A
TCGA-B0-5077	A
TCGA-DV-5565	B
TCGA-B0-4712	B
TCGA-BP-4762	A
TCGA-BP-5199	B
TCGA-BP-4347	A
TCGA-B0-4816	B
TCGA-BP-4995	A
TCGA-CJ-4916	B
TCGA-B0-4837	B
TCGA-B8-4154	A
TCGA-BP-4973	A
TCGA-A3-3349	A
TCGA-A3-3328	A
TCGA-DV-5566	A
TCGA-CZ-4854	B
TCGA-B0-5399	A
TCGA-BP-4983	B
TCGA-BP-4991	A
TCGA-CJ-4635	A
TCGA-B0-4811	B
TCGA-AK-3443	A
TCGA-CZ-4857	B
TCGA-BP-4975	A
TCGA-CJ-4872	B
TCGA-A3-3307	A
TCGA-CJ-4901	B
TCGA-BP-4804	B
TCGA-BP-4766	A
TCGA-BP-5168	A
TCGA-B8-5550	A
TCGA-A3-3322	A
TCGA-B0-5121	B
TCGA-BP-4971	B
TCGA-BP-4789	A
TCGA-A3-3317	A
TCGA-A3-3316	A
TCGA-BP-4346	B
TCGA-BP-5181	A
TCGA-CJ-4905	A
TCGA-CJ-4870	B
TCGA-CJ-4907	A
TCGA-BP-4972	A
TCGA-A3-3320	A
TCGA-AK-3450	A
TCGA-BP-4345	B
TCGA-B8-4148	A
TCGA-CJ-4902	B
TCGA-CJ-4892	A
TCGA-B8-5545	A
TCGA-B8-4622	A
TCGA-CJ-4899	A
TCGA-CJ-4908	B
TCGA-B0-5119	A
TCGA-A3-3362	A
TCGA-CJ-4903	A
TCGA-CJ-4888	B
TCGA-B0-5098	A
TCGA-B0-4815	B
TCGA-BP-4341	B
TCGA-BP-5176	A
TCGA-B0-5106	B
TCGA-B0-5115	A
TCGA-B0-5117	A
TCGA-A3-3347	B
TCGA-A3-3373	A
TCGA-A3-3329	A
TCGA-BP-4326	B
TCGA-CJ-6028	A
TCGA-DV-A4VX	B
TCGA-BP-4976	A
TCGA-B0-4839	B
TCGA-CJ-4912	B
TCGA-B0-4824	A
TCGA-CJ-4641	A
TCGA-BP-4344	A
TCGA-BP-4177	A
TCGA-CZ-5459	A
TCGA-A3-3376	B
TCGA-CJ-4900	B
TCGA-B0-4842	B
TCGA-DV-5575	A
TCGA-BP-4777	A
TCGA-B0-5400	B
TCGA-BP-4968	B
TCGA-B0-4710	A
TCGA-CJ-4884	A
TCGA-CJ-4873	B
TCGA-B0-4718	B
TCGA-B0-5108	B
TCGA-BP-4962	A
TCGA-CZ-4859	A
TCGA-CZ-5452	A
TCGA-B0-5700	A
TCGA-CJ-4643	A
TCGA-BP-4969	B
TCGA-BP-4963	A
TCGA-BP-4775	A
TCGA-BP-4784	A
TCGA-BP-4964	A
TCGA-BP-4965	A
TCGA-BP-4769	B
TCGA-BP-4174	A
TCGA-CJ-4882	B
TCGA-BP-4774	B
TCGA-A3-3335	A
TCGA-BP-4330	A
TCGA-CJ-5683	A
TCGA-BP-4173	A
TCGA-CZ-5989	A
TCGA-CJ-6031	B
TCGA-BP-5178	B
TCGA-BP-4343	A
TCGA-B0-5100	B
TCGA-CJ-4636	B
TCGA-CZ-4863	A
TCGA-CZ-5451	A
TCGA-BP-4961	A
TCGA-CJ-4889	A
TCGA-CJ-4886	A
TCGA-BP-4176	A
TCGA-CJ-4876	B
TCGA-CW-5580	A
TCGA-CJ-5672	B
TCGA-B0-4700	B
TCGA-B0-4845	B
TCGA-A3-3385	A
TCGA-CZ-5985	A
TCGA-DV-5567	A
TCGA-B0-5110	A
TCGA-CJ-4881	B
TCGA-DV-5574	B
TCGA-CW-5588	B
TCGA-CJ-5686	A
TCGA-CZ-5984	A
TCGA-BP-4781	A
TCGA-AK-3434	B
TCGA-B0-4834	A
TCGA-CZ-4858	B
TCGA-CZ-5464	B
TCGA-G6-A8L7	B
TCGA-B0-4945	A
TCGA-B0-5695	A
TCGA-B0-5702	B
TCGA-BP-4960	B
TCGA-BP-4765	A
TCGA-CJ-4878	B
TCGA-BP-4758	B
TCGA-AK-3461	A
TCGA-CW-5587	A
TCGA-CJ-4637	B
TCGA-CJ-5684	A
TCGA-AK-3431	A
TCGA-B0-5703	A
TCGA-BP-4342	B
TCGA-BP-5174	A
TCGA-BP-5180	A
TCGA-A3-3367	A
TCGA-CW-5591	A
TCGA-A3-3370	A
TCGA-CJ-4874	A
TCGA-CJ-6030	A
TCGA-BP-4170	A
TCGA-BP-4760	A
TCGA-BP-4759	B
TCGA-CW-5589	A
TCGA-B0-4833	B
TCGA-AK-3445	B
TCGA-BP-5170	B
TCGA-CZ-5453	A
TCGA-CZ-5456	B
TCGA-CJ-4871	A
TCGA-B0-5710	B
TCGA-CZ-5982	A
TCGA-BP-4331	A
TCGA-B0-5701	A
TCGA-DV-A4W0-05A	A
TCGA-DV-A4W0	A
TCGA-CW-5583	A
TCGA-A3-3359	A
TCGA-AK-3460	A
TCGA-AK-3453	B
TCGA-CW-6090	B
TCGA-CJ-4869	B
TCGA-CZ-5465	A
TCGA-BP-4159	B
TCGA-CW-5585	A
TCGA-B0-5696	A
TCGA-B0-5697	A
TCGA-BP-4959	A
TCGA-A3-3357	A
TCGA-BP-4167	B
TCGA-B0-5712	A
TCGA-BP-4161	A
TCGA-CZ-5457	A
TCGA-B0-5102	A
TCGA-B0-5713	A
TCGA-CZ-5458	B
TCGA-CW-5581	A
TCGA-BP-4163	B
TCGA-BP-4338	B
TCGA-AK-3440	A
TCGA-AK-3451	A
TCGA-CZ-5460	A
TCGA-BP-4160	A
TCGA-BP-4325	A
TCGA-BP-4165	B
TCGA-BP-4162	A
TCGA-CW-6093	A
TCGA-CJ-4642-01B	B
TCGA-B0-5706	A
TCGA-CW-6088	A
TCGA-CJ-4639	A
TCGA-CZ-4866	A
TCGA-CZ-4862	A
TCGA-CJ-4904	A
TCGA-AK-3429	A
TCGA-AK-3436	B
TCGA-CJ-4897	A
TCGA-AK-3425	B
TCGA-BP-4158	A
TCGA-B0-5690	B
TCGA-AK-3433	A
TCGA-B0-5691	A
TCGA-CJ-4885	A
TCGA-CJ-4640	A
TCGA-CJ-4634	A
TCGA-CJ-4890	B
TCGA-CJ-4875	B
TCGA-AK-3427	A
TCGA-CJ-6027	A
TCGA-B0-5698	A
TCGA-CJ-6032	A
TCGA-AK-3428	A
TCGA-CJ-5682	B
TCGA-B0-5707	A
TCGA-B0-5812	A
TCGA-B0-5699	A
TCGA-CJ-5675	A
TCGA-B0-5692	B
TCGA-B0-5709	A
TCGA-CJ-5671	B
TCGA-B0-5711	A
TCGA-CJ-5676	B
TCGA-B0-5693	A
TCGA-B0-5705	A

## Sheet: Table S4
Table S4 Differentially expressed genes between Cluster A and Cluster B based on cuproptosis-related genes
id	logFC	AveExpr	t	P.Value	adj.P.Val	B
FECH	3.3006	6.4856	19.8241	1.41691e-65	7.63061e-61	138.547
OSBP	7.72445	18.536	19.6451	1.07468e-64	2.89379e-60	136.528
KBTBD4	1.34107	2.95696	19.6027	1.73445e-64	3.11356e-60	136.051
UTP14C	3.34549	6.21112	19.5523	3.06603e-64	4.12795e-60	135.483
TOM1L1	4.02147	6.50426	19.0111	1.37094e-61	1.47661e-57	129.402
HDHD2	2.51225	5.63607	18.6561	7.39742e-60	6.63968e-56	125.429
NCOA4	35.3174	69.9884	18.617	1.14623e-59	8.81841e-56	124.993
MPP5	2.89197	4.65181	18.4842	5.07351e-59	3.4047e-55	123.511
ACADM	12.0375	16.8254	18.4739	5.68988e-59	3.4047e-55	123.396
CHM	2.03177	3.87102	18.3198	3.18844e-58	1.7171e-54	121.68
MTM1	2.3263	4.60657	18.189	1.37219e-57	6.71799e-54	120.226
IREB2	2.93749	5.97322	18.0317	7.92144e-57	3.55501e-53	118.479
USP8	1.1865	2.87759	17.9835	1.35411e-56	5.60954e-53	117.945
RCHY1	1.93941	4.17722	17.9638	1.68656e-56	6.41134e-53	117.726
ZNF770	4.6335	6.72478	17.9565	1.82815e-56	6.41134e-53	117.646
HBP1	5.06173	10.4386	17.9528	1.90481e-56	6.41134e-53	117.605
PRKAA2	4.8752	6.94884	17.8537	5.72935e-56	1.81499e-52	116.508
IARS2	11.7612	27.6907	17.8119	9.12216e-56	2.72925e-52	116.045
RDX	10.5716	20.1105	17.7882	1.1857e-55	3.36078e-52	115.784
ERLIN2	4.84639	10.1559	17.754	1.73293e-55	4.66626e-52	115.406
NBR1	10.3015	24.4499	17.7338	2.16897e-55	5.56228e-52	115.182
DBT	1.37563	2.81761	17.7261	2.36095e-55	5.7794e-52	115.098
CCDC47	11.4888	28.7084	17.6767	4.08325e-55	9.56084e-52	114.552
MIEF1	2.94463	7.71785	17.6684	4.47967e-55	1.0052e-51	114.46
CTR9	3.87963	9.91453	17.6406	6.09492e-55	1.31294e-51	114.153
LRPPRC	8.61847	16.5383	17.5949	1.01027e-54	2.09258e-51	113.65
GOSR1	1.87081	5.8614	17.5452	1.75026e-54	3.49107e-51	113.102
SPTY2D1	2.82726	6.01438	17.5313	2.04273e-54	3.9289e-51	112.948
AFG3L2	6.81009	12.5099	17.4678	4.12161e-54	7.65398e-51	112.249
SMG8	2.33859	5.15179	17.4452	5.28854e-54	9.49364e-51	112.001
VPS26C	2.91204	7.31471	17.3282	1.92329e-53	3.34119e-50	110.715
MTMR12	4.76569	10.3031	17.2867	3.0394e-53	5.11512e-50	110.259
ZFP91	5.8448	14.9395	17.2673	3.7604e-53	6.13675e-50	110.047
LRBA	3.43817	5.77783	17.2548	4.31794e-53	6.83936e-50	109.91
USO1	11.7469	25.9185	17.2259	5.93271e-53	9.12857e-50	109.593
OSBPL1A	5.24118	9.81727	17.128	1.74289e-52	2.60727e-49	108.52
SYPL1	24.6778	55.3555	17.06	3.67519e-52	5.34929e-49	107.777
GTF2I	2.84108	4.69865	17.0176	5.8554e-52	8.29833e-49	107.313
CNOT1	7.69885	14.9312	16.8875	2.43524e-51	3.36275e-48	105.894
SEC24B	4.37496	10.8759	16.842	4.00865e-51	5.39704e-48	105.397
ZFYVE9	2.5942	5.171	16.7644	9.36385e-51	1.22995e-47	104.552
TSPYL1	20.7613	37.0471	16.7606	9.76448e-51	1.25204e-47	104.511
SOWAHB	2.55558	2.79352	16.7493	1.10463e-50	1.38346e-47	104.388
LNX2	2.82146	5.11561	16.7335	1.3128e-50	1.57667e-47	104.216
TRAPPC8	2.20783	4.97417	16.7331	1.31745e-50	1.57667e-47	104.212
PEX19	6.66795	17.2564	16.7059	1.77276e-50	2.07544e-47	103.917
TMED8	3.75009	6.63104	16.6933	2.03459e-50	2.33129e-47	103.78
VPS4B	5.26858	13.3842	16.6755	2.47067e-50	2.77199e-47	103.586
SUCLA2	7.36781	13.1845	16.6662	2.73451e-50	2.94593e-47	103.485
API5	6.25914	18.2102	16.6662	2.73511e-50	2.94593e-47	103.485
EIF4EBP2	17.2256	37.0089	16.6354	3.82553e-50	4.03961e-47	103.151
CHAMP1	2.22142	4.88591	16.6298	4.06805e-50	4.21309e-47	103.09
SPTLC1	6.02482	14.8122	16.6237	4.34595e-50	4.41598e-47	103.024
TRIM44	4.1389	10.2778	16.6141	4.8272e-50	4.81415e-47	102.919
MMGT1	6.32167	12.5933	16.6012	5.55444e-50	5.4387e-47	102.78
COX15	4.73857	13.3556	16.58	6.99639e-50	6.72828e-47	102.55
COPS4	3.87528	9.77411	16.5746	7.42233e-50	7.01267e-47	102.491
APOOL	2.90025	5.08039	16.5402	1.0792e-49	1.00206e-46	102.118
SPOPL	3.02284	5.99593	16.5245	1.28041e-49	1.16873e-46	101.948
L2HGDH	1.31828	1.77253	16.5096	1.50506e-49	1.35089e-46	101.787
AMOT	4.11684	5.94639	16.5002	1.66757e-49	1.47222e-46	101.685
TMLHE	1.26848	3.09986	16.4894	1.8756e-49	1.62917e-46	101.568
IMPACT	3.1049	7.88804	16.4249	3.77841e-49	3.17941e-46	100.87
FBXW11	5.12794	12.1621	16.3969	5.11783e-49	4.21075e-46	100.568
RNF111	1.93737	5.12427	16.3962	5.16043e-49	4.21075e-46	100.56
TMEM135	4.35551	8.62292	16.384	5.89018e-49	4.73447e-46	100.428
SLC39A9	5.26306	13.2236	16.3764	6.39461e-49	5.06434e-46	100.347
SLC30A9	6.35988	11.7711	16.3723	6.6837e-49	5.21658e-46	100.303
MFAP1	4.76331	14.8413	16.324	1.12835e-48	8.68091e-46	99.7811
ATE1	3.00427	6.71655	16.3178	1.20742e-48	9.15833e-46	99.7137
YME1L1	6.81118	19.7516	16.2898	1.63435e-48	1.22245e-45	99.4123
NUP133	2.64085	7.19845	16.2293	3.1452e-48	2.3203e-45	98.7605
ZFR	4.84958	15.2561	16.208	3.95979e-48	2.88176e-45	98.5312
DTWD2	1.45706	2.55104	16.1849	5.08569e-48	3.6518e-45	98.282
HSPA4L	2.24091	3.43541	16.1818	5.26135e-48	3.72822e-45	98.2482
DLAT	5.66357	10.555	16.1356	8.66348e-48	6.05926e-45	97.7517
METTL14	1.36412	3.65057	16.1251	9.70206e-48	6.69865e-45	97.6389
MUT	7.76387	13.2529	16.1228	9.94844e-48	6.78181e-45	97.614
PCYOX1	14.8814	30.0558	16.1059	1.19304e-47	8.03126e-45	97.4331
RAB4B	-1.82696	2.91356	-16.0768	1.63293e-47	1.08567e-44	97.1206
MAPK1	8.87539	20.6567	16.0639	1.87656e-47	1.23244e-44	96.9822
RNF141	2.81492	6.32499	16.0451	2.29954e-47	1.49204e-44	96.7798
SMCR8	2.83128	5.67808	15.966	5.38555e-47	3.45278e-44	95.9326
ACBD5	5.83506	12.151	15.949	6.4705e-47	4.0597e-44	95.7498
DENND4C	3.95442	7.19023	15.9488	6.48297e-47	4.0597e-44	95.7479
ACADSB	5.68706	8.04753	15.9332	7.66543e-47	4.74499e-44	95.5811
LZIC	2.82775	7.18856	15.9243	8.44145e-47	5.16598e-44	95.4851
MORF4L1P1	3.58035	7.82574	15.911	9.73357e-47	5.88979e-44	95.3433
PRMT5	6.0488	12.6808	15.901	1.08408e-46	6.48688e-44	95.2361
DHX9	9.35939	27.0446	15.8655	1.58672e-46	9.39026e-44	94.8569
ABRAXAS2	2.45854	7.38567	15.8542	1.79044e-46	1.04807e-43	94.7366
G3BP2	8.69579	19.412	15.8513	1.84741e-46	1.06979e-43	94.7054
VEZF1	5.90297	14.4098	15.8424	2.03401e-46	1.16531e-43	94.6096
INIP	2.11501	5.9824	15.7596	4.93789e-46	2.79921e-43	93.7267
FBXL5	34.325	66.5163	15.7524	5.33369e-46	2.99209e-43	93.65
NUP160	2.7911	6.95456	15.6932	1.00495e-45	5.57945e-43	93.0194
ZNF28	1.22851	2.98531	15.6903	1.03705e-45	5.6989e-43	92.9881
CHTF8	8.58749	23.1011	15.6849	1.09931e-45	5.98005e-43	92.93
STX17	1.94299	3.54092	15.6782	1.18059e-45	6.35793e-43	92.859
ARHGEF12	6.13098	13.6641	15.6302	1.97037e-45	1.05061e-42	92.3492
AP1G1	3.98384	11.1539	15.6166	2.2807e-45	1.20416e-42	92.2036
UFSP2	5.03137	12.735	15.5488	4.69941e-45	2.45711e-42	91.4839
PDSS2	2.52006	5.88792	15.4909	8.70589e-45	4.50814e-42	90.8702
RRAS	-31.928	53.3201	-15.4773	1.00659e-44	5.11404e-42	90.7257
TRAPPC11	2.33658	6.66454	15.4685	1.10496e-44	5.56135e-42	90.6329
CUL3	1.94473	5.2331	15.4629	1.17354e-44	5.76761e-42	90.573
RHPN2	5.05352	9.88509	15.4625	1.17807e-44	5.76761e-42	90.5692
IPP	1.49978	3.37967	15.454	1.29012e-44	6.2593e-42	90.4787
CDC40	1.75266	3.90049	15.4508	1.33407e-44	6.41474e-42	90.4454
LANCL1	6.90074	15.2214	15.4456	1.41064e-44	6.7229e-42	90.3898
AQR	1.39264	4.03347	15.4352	1.57471e-44	7.43899e-42	90.2803
TBC1D19	1.39301	3.00865	15.4247	1.76156e-44	8.24929e-42	90.1687
DTX2	-1.31797	2.86195	-15.4125	2.00557e-44	9.31102e-42	90.0396
EIF3L	18.7413	38.3872	15.4104	2.05058e-44	9.43864e-42	90.0175
SERINC1	53.1155	112.893	15.389	2.57241e-44	1.17402e-41	89.7918
TMSB10	-1634.2	2565.2	-15.3851	2.68308e-44	1.21424e-41	89.7499
CPNE3	8.13803	19.0452	15.3818	2.77896e-44	1.24715e-41	89.715
AC108673.3	-2.24609	2.31323	-15.3769	2.92459e-44	1.29348e-41	89.6641
YIPF6	2.72912	8.37703	15.3768	2.93024e-44	1.29348e-41	89.6622
LINC00674	1.99529	4.81472	15.3506	3.86728e-44	1.69324e-41	89.3861
DRAP1	-15.7589	32.4001	-15.3243	5.11155e-44	2.21998e-41	89.1084
RNF20	4.53291	11.638	15.3234	5.16294e-44	2.22436e-41	89.0985
COG6	1.37675	3.64029	15.268	9.28732e-44	3.96952e-41	88.5141
KLHL9	4.1937	10.1192	15.2616	9.93788e-44	4.20236e-41	88.4467
LRRC37A16P	1.21007	2.49558	15.2611	9.98816e-44	4.20236e-41	88.4417
SNX2	8.34236	22.1303	15.2412	1.23308e-43	5.14776e-41	88.232
IPO8	3.33235	9.89862	15.2343	1.32629e-43	5.49432e-41	88.1595
TM9SF2	20.7189	54.6243	15.2326	1.35096e-43	5.55377e-41	88.1411
AL035071.1	-2.57066	3.46819	-15.2302	1.38551e-43	5.65269e-41	88.116
PJA2	18.7003	40.7194	15.2127	1.66675e-43	6.74894e-41	87.9321
GNE	4.17378	8.91706	15.1771	2.42852e-43	9.76011e-41	87.5574
CDC14B	1.60784	3.14043	15.1688	2.65097e-43	1.05752e-40	87.4702
AP1AR	3.79203	8.73032	15.1495	3.2504e-43	1.28711e-40	87.2673
ACO2	24.3971	40.4559	15.1288	4.04422e-43	1.58976e-40	87.0499
FAM210A	2.23071	5.59731	15.1268	4.13058e-43	1.60786e-40	87.0289
ADH5	11.4746	30.8942	15.1264	4.14998e-43	1.60786e-40	87.0242
JKAMP	3.22204	9.70217	15.122	4.34553e-43	1.6716e-40	86.9784
SBF2	1.69347	3.59094	15.0985	5.5646e-43	2.11039e-40	86.7323
VWA8	2.22968	4.09672	15.0844	6.45721e-43	2.43179e-40	86.5842
GALK2	1.29394	3.03435	15.0723	7.33504e-43	2.7432e-40	86.4574
KLHL8	1.26686	3.45108	15.062	8.1773e-43	3.0371e-40	86.3492
WASL	9.09844	22.7857	15.0543	8.86662e-43	3.27057e-40	86.2687
C19orf66	-3.36448	6.86293	-15.0516	9.12711e-43	3.34375e-40	86.2398
RTL6	4.18667	8.61964	15.04	1.03136e-42	3.75289e-40	86.1182
PAFAH2	2.41625	6.59387	15.0388	1.04489e-42	3.77663e-40	86.1053
PAFAH1B1	5.77457	18.0572	15.0289	1.15887e-42	4.16066e-40	86.0022
CHMP3	4.02675	12.3945	15.0134	1.36503e-42	4.86835e-40	85.8393
SPG11	2.71433	7.07813	14.9731	2.08545e-42	7.38273e-40	85.4175
ASXL2	2.24644	4.44469	14.9725	2.09745e-42	7.38273e-40	85.4118
TANGO6	1.07001	2.81662	14.9587	2.42532e-42	8.48138e-40	85.2673
POLR2B	4.13835	12.9601	14.9566	2.47857e-42	8.61166e-40	85.2457
STAM	2.63762	7.7374	14.8909	4.93999e-42	1.70537e-39	84.5594
CHUK	1.47762	3.73572	14.8887	5.05896e-42	1.73532e-39	84.5357
SSBP4	-6.21171	12.1871	-14.8794	5.57703e-42	1.90092e-39	84.4387
CREBL2	12.3698	33.4009	14.8675	6.31584e-42	2.1392e-39	84.3149
ZMYND11	6.12422	16.5966	14.8395	8.4699e-42	2.83316e-39	84.0229
TMEM192	2.15894	4.40213	14.8313	9.23017e-42	3.06841e-39	83.9374
TMEM245	7.07363	13.0574	14.782	1.54632e-41	5.10892e-39	83.4239
FASTKD2	1.93427	5.29715	14.773	1.69917e-41	5.57971e-39	83.3301
ITPRID2	5.47389	12.4056	14.7563	2.02347e-41	6.60436e-39	83.1563
DUSP3	11.4636	29.5551	14.7547	2.05633e-41	6.67117e-39	83.1403
CLPX	2.28754	7.28213	14.7524	2.10677e-41	6.79389e-39	83.1162
RPRD1A	2.18963	6.11656	14.7509	2.14002e-41	6.86002e-39	83.1006
ARPP19	8.40608	26.5492	14.7491	2.18025e-41	6.94764e-39	83.0821
FAM168B	8.8309	23.7281	14.7365	2.48838e-41	7.88289e-39	82.9505
ITFG1	4.55909	11.1468	14.7319	2.6111e-41	8.22327e-39	82.9026
KLF11	5.10528	10.8054	14.722	2.89402e-41	9.06131e-39	82.8003
SDHC	3.37953	7.96836	14.7172	3.04334e-41	9.47377e-39	82.7502
UBE4A	3.2074	7.42463	14.7131	3.17705e-41	9.83315e-39	82.7074
DDB1	5.48538	17.8864	14.7094	3.30045e-41	1.0153e-38	82.6695
MCFD2	13.6667	33.219	14.7089	3.3181e-41	1.0153e-38	82.6642
MSANTD4	1.42804	3.7492	14.707	3.38442e-41	1.02974e-38	82.6445
PMS2	1.75382	3.90592	14.706	3.41988e-41	1.03469e-38	82.6342
RAB14	9.61081	27.7318	14.6961	3.7922e-41	1.14092e-38	82.5313
FBXO3	1.83325	4.83407	14.6931	3.91105e-41	1.17014e-38	82.5006
CCDC25	3.04172	9.07867	14.6863	4.20084e-41	1.2499e-38	82.4295
WASHC5	4.38706	11.3969	14.6767	4.64307e-41	1.37389e-38	82.3299
MTREX	3.80804	10.1626	14.6609	5.47532e-41	1.6113e-38	82.1659
TRMT1L	2.93737	7.16965	14.6573	5.68229e-41	1.66312e-38	82.129
STAM2	2.28322	6.13031	14.6143	8.89849e-41	2.59037e-38	81.6827
LMBR1	1.77756	4.33756	14.5939	1.09961e-40	3.1838e-38	81.4721
GAREM1	5.26048	7.62602	14.5914	1.12889e-40	3.23432e-38	81.446
SLC35F5	4.78737	9.88513	14.5914	1.12907e-40	3.23432e-38	81.4458
TMEM189	-2.11753	3.97076	-14.5897	1.14858e-40	3.27279e-38	81.4288
APPBP2	2.00253	5.14945	14.552	1.70045e-40	4.79456e-38	81.0384
ATXN1L	3.64911	8.46258	14.5283	2.17552e-40	6.10211e-38	80.7933
UBXN2B	3.46363	8.01185	14.5256	2.23636e-40	6.24025e-38	80.7658
TM7SF3	19.0817	35.6797	14.5187	2.40415e-40	6.67387e-38	80.6938
SIRT6	-2.36855	5.74305	-14.5086	2.66849e-40	7.36969e-38	80.5901
ENPP4	5.85437	9.73716	14.5063	2.73183e-40	7.50613e-38	80.5667
COL4A3BP	3.32204	7.59728	14.4916	3.18245e-40	8.69987e-38	80.4148
STARD7	9.6302	32.0944	14.4834	3.46616e-40	9.42761e-38	80.3299
TTC37	4.96098	12.5757	14.472	3.89942e-40	1.05e-37	80.2127
KIF1B	1.86785	4.46918	14.4643	4.22427e-40	1.13181e-37	80.1331
TOR1AIP1	3.35405	9.99075	14.4359	5.67001e-40	1.51165e-37	79.8402
ITCH	3.41084	9.80879	14.4314	5.94295e-40	1.57661e-37	79.7935
IBTK	3.12931	7.95219	14.4211	6.60943e-40	1.73631e-37	79.6877
RAB3GAP2	1.89883	5.16768	14.4137	7.13677e-40	1.86575e-37	79.6114
KLHL12	3.89061	12.4492	14.4131	7.1819e-40	1.86847e-37	79.6051
CLTC	15.2602	38.0466	14.3839	9.71065e-40	2.51422e-37	79.305
SLK	5.56567	12.2411	14.3752	1.06311e-39	2.73937e-37	79.2149
APPL1	3.34612	7.56226	14.3706	1.1146e-39	2.85837e-37	79.1679
AC073896.4	-6.56458	7.83999	-14.3673	1.15335e-39	2.94371e-37	79.1339
GMFB	3.5237	7.18661	14.3485	1.4001e-39	3.55666e-37	78.941
GTF3C4	1.60372	3.85761	14.3435	1.47427e-39	3.72748e-37	78.8896
SPAG9	6.44331	13.4108	14.3427	1.48706e-39	3.74225e-37	78.881
GIGYF2	2.51817	6.61144	14.3409	1.51511e-39	3.7951e-37	78.8625
HOOK1	6.45605	10.482	14.3332	1.64057e-39	4.09034e-37	78.7833
UBE3A	2.19789	7.15553	14.3305	1.68583e-39	4.18381e-37	78.7562
ANKRD13D	-2.05048	3.42352	-14.3212	1.85593e-39	4.56724e-37	78.6606
SNRPA	-7.38408	18.5506	-14.2994	2.32423e-39	5.68952e-37	78.4368
EIF4G2	26.1026	86.1941	14.2954	2.42311e-39	5.90472e-37	78.3953
PHKB	2.65347	7.0815	14.2921	2.50735e-39	6.08247e-37	78.3613
CCM2	-2.72003	6.54207	-14.2742	3.01379e-39	7.27823e-37	78.1783
CLCN3	6.28593	14.4379	14.2728	3.05787e-39	7.35172e-37	78.1639
R3HDM4	-7.15328	16.3037	-14.2565	3.61741e-39	8.65832e-37	77.9967
TFAM	2.59955	6.61852	14.2436	4.13169e-39	9.84549e-37	77.8645
ANKFY1	1.77448	4.54228	14.2422	4.19075e-39	9.94224e-37	77.8504
SLC3A1	50.7304	67.0843	14.2359	4.47295e-39	1.05534e-36	77.7856
VAPB	2.23185	7.32847	14.2356	4.48754e-39	1.05534e-36	77.7823
ZNF24	4.07533	10.6714	14.2297	4.7681e-39	1.11644e-36	77.722
EXOC8	1.75743	4.24207	14.2239	5.06153e-39	1.18002e-36	77.6626
GPD2	2.173	5.43922	14.223	5.11046e-39	1.18629e-36	77.653
XPO4	1.33949	2.95248	14.2143	5.58658e-39	1.29124e-36	77.5644
FBXL6	-2.29167	3.58827	-14.2105	5.81126e-39	1.33743e-36	77.5252
TMEM184C	4.06873	8.1979	14.2081	5.95659e-39	1.36505e-36	77.5006
WDFY3	3.39895	6.7879	14.206	6.08228e-39	1.38795e-36	77.4799
AC005261.3	-1.88237	3.05438	-14.1987	6.55893e-39	1.4904e-36	77.4048
DLD	9.36832	17.4286	14.1978	6.62078e-39	1.49813e-36	77.3955
MFN2	6.89477	21.5703	14.1937	6.90371e-39	1.55328e-36	77.3538
AFF4	7.24314	14.9082	14.1935	6.9222e-39	1.55328e-36	77.3512
MIGA1	2.44311	5.10805	14.1921	7.01843e-39	1.56834e-36	77.3375
NEK1	1.04382	2.51489	14.1846	7.58482e-39	1.6879e-36	77.2603
DCAF7	6.80082	18.9336	14.1747	8.39837e-39	1.86126e-36	77.1589
TOGARAM1	1.00315	2.21078	14.1578	9.98505e-39	2.19484e-36	76.9868
OSBPL8	4.82307	10.0361	14.1337	1.27975e-38	2.80162e-36	76.7399
RBM18	2.20693	6.45077	14.1223	1.43853e-38	3.13646e-36	76.6236
ABCB10	2.24034	5.52654	14.1213	1.45265e-38	3.15447e-36	76.6139
PLRG1	2.10706	9.02139	14.1199	1.47428e-38	3.18859e-36	76.5992
DYM	2.06009	6.55692	14.1167	1.52333e-38	3.2815e-36	76.5666
LSM7	-6.64077	12.7065	-14.1146	1.55591e-38	3.33833e-36	76.5456
ATXN7L3B	5.06699	16.8088	14.1102	1.628e-38	3.47914e-36	76.5005
DDX1	6.97718	27.3329	14.1051	1.7148e-38	3.65015e-36	76.4489
VPS36	3.43386	10.5941	14.0974	1.85569e-38	3.93451e-36	76.3703
VPS35	4.70505	14.9004	14.0955	1.89292e-38	3.99769e-36	76.3506
RFC1	3.34641	9.09274	14.0885	2.03425e-38	4.27939e-36	76.2789
ZNF252P	1.25617	2.73326	14.0793	2.2339e-38	4.6811e-36	76.1858
UBR3	2.34154	5.51915	14.0757	2.31827e-38	4.83577e-36	76.1489
CDC73	4.09318	9.97765	14.0754	2.32567e-38	4.83577e-36	76.1458
ASB7	1.03541	3.77518	14.0748	2.33958e-38	4.84599e-36	76.1398
ARL2BP	2.33298	5.53372	14.074	2.35887e-38	4.86722e-36	76.1317
DDX18	3.52954	10.4579	14.065	2.58756e-38	5.31873e-36	76.0396
VPS26A	5.83674	17.2565	14.0636	2.62368e-38	5.37245e-36	76.0259
UBR1	1.60742	3.80321	14.0629	2.64377e-38	5.39308e-36	76.0183
SELENOP	22.5907	32.8452	14.057	2.80733e-38	5.70512e-36	75.9586
STAG2	6.20864	14.5324	14.0464	3.12933e-38	6.3356e-36	75.8506
UBE2D3	7.52439	27.6138	14.0407	3.3166e-38	6.6896e-36	75.7928
CFAP97	3.57527	8.85771	14.0278	3.7874e-38	7.61069e-36	75.6607
SMG6	1.17118	2.59856	14.0152	4.30678e-38	8.62221e-36	75.5329
IPO5	5.89129	15.6024	14.0073	4.67053e-38	9.3158e-36	75.4523
NCKAP1	3.38029	8.8648	13.9937	5.36556e-38	1.06626e-35	75.3143
TRMT61B	1.77973	4.82507	13.9671	7.04216e-38	1.3943e-35	75.0438
SF3A2	-7.57656	16.7255	-13.9663	7.10094e-38	1.40078e-35	75.0356
AGL	2.34963	4.34109	13.9538	8.06215e-38	1.58459e-35	74.9093
ANKRD18EP	1.03949	1.86582	13.9479	8.56672e-38	1.67157e-35	74.8489
NAA30	1.66387	3.67973	13.9386	9.41456e-38	1.83037e-35	74.7551
SNX30	2.92091	4.93249	13.9383	9.44896e-38	1.83045e-35	74.7515
EIF3A	11.3237	28.2323	13.9274	1.0556e-37	2.03758e-35	74.6413
MAP7	8.15046	10.4149	13.9248	1.08379e-37	2.08452e-35	74.6151
SEC24C	3.9849	9.28416	13.9211	1.12632e-37	2.1586e-35	74.5768
TRIP11	2.08065	4.22292	13.9152	1.19575e-37	2.28353e-35	74.5173
ZW10	1.65321	5.26689	13.9139	1.21156e-37	2.30556e-35	74.5042
ATXN10	3.99982	15.8443	13.9067	1.3042e-37	2.47312e-35	74.4309
BTBD1	5.58272	14.9413	13.9061	1.31158e-37	2.47838e-35	74.4253
SF3A1	6.49638	20.3281	13.8919	1.51545e-37	2.85361e-35	74.2816
RAB11FIP2	2.54633	5.18016	13.8852	1.62351e-37	3.04643e-35	74.2131
ZNF45	1.22075	3.25514	13.8841	1.64182e-37	3.07008e-35	74.202
TTC19	2.44736	8.0293	13.8794	1.72116e-37	3.2073e-35	74.1551
PPP6C	5.01219	17.1452	13.8787	1.73378e-37	3.21968e-35	74.1478
AASDHPPT	2.88503	8.14522	13.8681	1.93247e-37	3.57633e-35	74.0399
PREPL	4.27377	10.942	13.8634	2.02635e-37	3.73722e-35	73.9927
FEM1B	3.33571	10.023	13.8617	2.061e-37	3.78815e-35	73.9758
WDR11	2.0426	5.84199	13.8612	2.07242e-37	3.79619e-35	73.9704
GFM2	3.38731	7.07763	13.8552	2.20194e-37	4.01976e-35	73.9101
ADRM1	-11.4715	31.9537	-13.8499	2.32408e-37	4.21784e-35	73.8564
RAD17	2.50961	7.64332	13.8498	2.3261e-37	4.21784e-35	73.8555
RBM12	3.3865	10.2361	13.8481	2.36642e-37	4.27656e-35	73.8384
INTS14	2.05881	8.98405	13.8439	2.47015e-37	4.44907e-35	73.7958
TRIM23	2.04599	4.61468	13.8403	2.56407e-37	4.60285e-35	73.7586
PLEKHO1	-5.23732	8.32532	-13.8376	2.634e-37	4.71267e-35	73.7319
ANKRD17	3.19432	8.51472	13.8359	2.68146e-37	4.75746e-35	73.7141
LINC01507	2.16149	2.91018	13.8358	2.6834e-37	4.75746e-35	73.7134
EXOC5	2.09245	4.94826	13.8332	2.75558e-37	4.86555e-35	73.687
PIK3R4	2.33239	6.49582	13.8258	2.97029e-37	5.22752e-35	73.6124
CSDE1	30.116	94.651	13.8244	3.01247e-37	5.28448e-35	73.5984
TRAF6	1.45561	3.78845	13.8218	3.0924e-37	5.39453e-35	73.5723
ST13	30.1031	83.1713	13.8217	3.09524e-37	5.39453e-35	73.5714
SRP72	6.52121	21.211	13.819	3.18339e-37	5.53026e-35	73.5435
CDKL2	1.07037	1.4704	13.8181	3.21171e-37	5.56153e-35	73.5347
CCDC186	1.45134	3.02025	13.8157	3.29152e-37	5.68145e-35	73.5103
TGOLN2	25.5099	66.2929	13.8097	3.49706e-37	6.01696e-35	73.45
KIAA1958	1.02859	2.02887	13.8081	3.55639e-37	6.08019e-35	73.4333
SH3BGRL3	-68.6431	92.2624	-13.7925	4.16374e-37	7.09601e-35	73.2765
RNF185	4.9396	15.7246	13.7867	4.41955e-37	7.50822e-35	73.2172
PDPK1	1.24229	3.40605	13.781	4.68383e-37	7.93217e-35	73.1595
AC003072.1	-2.40646	3.04924	-13.7656	5.47233e-37	9.20959e-35	73.0047
HMGCS1	3.94834	8.73282	13.7589	5.85729e-37	9.82674e-35	72.9371
SDE2	3.08289	7.6274	13.7579	5.91598e-37	9.89439e-35	72.9272
INO80B	-1.40167	2.36742	-13.743	6.88314e-37	1.14409e-34	72.7766
ZBTB44	3.45152	8.24178	13.7302	7.83843e-37	1.29886e-34	72.6474
ABCB7	3.09183	8.36529	13.7238	8.36442e-37	1.38177e-34	72.5828
TOX4	3.27491	9.87189	13.7205	8.64679e-37	1.42405e-34	72.5498
FBXL4	1.75436	4.17311	13.7063	9.98361e-37	1.63809e-34	72.4068
STK32B	5.00045	7.80539	13.7061	1.00072e-36	1.63809e-34	72.4045
KDSR	3.8527	10.8808	13.7052	1.00956e-36	1.64754e-34	72.3957
LYSMD3	4.10928	8.84831	13.6992	1.07236e-36	1.73949e-34	72.3357
WWC2	2.81597	5.81179	13.6988	1.07748e-36	1.74254e-34	72.331
HMG20A	1.55037	4.41139	13.698	1.08529e-36	1.74992e-34	72.3238
EGLN1	7.79063	19.597	13.6776	1.33506e-36	2.13348e-34	72.1178
ATAD1	3.39841	10.0671	13.6765	1.34936e-36	2.14995e-34	72.1073
HINT3	4.34274	11.0402	13.6723	1.40836e-36	2.23734e-34	72.0647
NUDT21	5.37216	14.2502	13.663	1.54681e-36	2.45006e-34	71.9715
CPT2	5.3123	10.2625	13.6561	1.65898e-36	2.62002e-34	71.9018
HADHB	19.1447	44.9635	13.6536	1.70181e-36	2.6798e-34	71.8765
EPB41L5	1.95579	3.38839	13.6485	1.79193e-36	2.81349e-34	71.8252
EPB41L4A	2.51761	4.6096	13.638	1.99227e-36	3.11895e-34	71.7198
PIK3C2A	4.57279	9.59031	13.6353	2.0463e-36	3.19425e-34	71.6932
ADNP2	1.823	4.8119	13.6327	2.10013e-36	3.2688e-34	71.6674
NDUFS1	4.72351	8.89116	13.6316	2.12502e-36	3.298e-34	71.6557
GCLC	2.05705	4.58709	13.6295	2.17085e-36	3.35945e-34	71.6344
PCCA	4.53188	7.21751	13.6074	2.71156e-36	4.18419e-34	71.4133
KIF3B	7.54758	19.4953	13.6029	2.83758e-36	4.36614e-34	71.3681
KIAA1671	3.1339	7.08169	13.6018	2.86996e-36	4.40338e-34	71.3568
MEGF9	4.10353	6.95196	13.5903	3.22197e-36	4.90158e-34	71.2418
LMBRD1	18.2795	43.1081	13.5754	3.74563e-36	5.68218e-34	71.0921
EXOC6B	1.19227	3.30005	13.5703	3.94125e-36	5.96214e-34	71.0414
THNSL1	1.68799	4.11692	13.5689	4.00039e-36	6.03464e-34	71.0266
PRPF8	9.08031	27.0571	13.5637	4.21355e-36	6.33845e-34	70.975
PPM1A	3.03484	6.45185	13.5548	4.60723e-36	6.89216e-34	70.8862
MFSD14A	5.84752	18.6791	13.5543	4.632e-36	6.90032e-34	70.8809
POLR1B	1.57961	4.41542	13.5542	4.63831e-36	6.90032e-34	70.8795
PRKAR1A	16.2629	44.7492	13.5471	4.98001e-36	7.38825e-34	70.8088
WAC	3.97364	12.8218	13.5257	6.17941e-36	9.14246e-34	70.5943
KRTCAP2	-2.32046	4.61467	-13.5253	6.20319e-36	9.15251e-34	70.5905
UBQLN1	5.32883	16.2696	13.5225	6.38134e-36	9.38964e-34	70.5623
RALBP1	4.99194	14.2946	13.5171	6.73577e-36	9.88414e-34	70.5086
PDLIM7	-7.37761	10.0351	-13.5152	6.86835e-36	1.00513e-33	70.4892
RNMT	2.38377	6.42299	13.5138	6.96497e-36	1.01651e-33	70.4753
ATF6	3.2654	9.46235	13.5133	6.99613e-36	1.0183e-33	70.4709
THTPA	1.22612	2.65177	13.5046	7.6405e-36	1.10611e-33	70.3833
PAQR5	4.89354	7.21472	13.5005	7.96387e-36	1.14983e-33	70.342
NUTF2	-8.11393	20.3076	-13.4986	8.11476e-36	1.16848e-33	70.3234
CAPRIN1	9.07427	27.4148	13.493	8.58223e-36	1.2325e-33	70.2677
ATMIN	2.88173	10.8022	13.4893	8.9063e-36	1.27564e-33	70.2308
DARS2	2.80793	6.55385	13.4741	1.03762e-35	1.48222e-33	70.079
MRPL49	7.90526	20.6735	13.4716	1.06416e-35	1.51611e-33	70.0539
SCRN3	1.76478	4.59397	13.4598	1.19759e-35	1.69724e-33	69.9364
AC092611.2	1.27217	1.51752	13.4561	1.24312e-35	1.75714e-33	69.8993
NF1	1.38655	3.53851	13.4237	1.72183e-35	2.42109e-33	69.5754
ETFDH	3.71811	7.94066	13.4158	1.86342e-35	2.61334e-33	69.4969
SLC35A3	2.53088	6.04065	13.4066	2.04331e-35	2.85078e-33	69.4052
DDAH1	15.3235	27.9125	13.4047	2.08248e-35	2.89794e-33	69.3864
RBM47	7.4004	15.0916	13.4004	2.17418e-35	3.01774e-33	69.3435
MED13	2.54094	6.24809	13.3931	2.33984e-35	3.23102e-33	69.2705
CLTB	-11.5267	26.3251	-13.386	2.51115e-35	3.45558e-33	69.2003
ARHGAP5	4.46434	8.70783	13.3858	2.5153e-35	3.45558e-33	69.1986
AP2B1	10.5705	33.7403	13.3785	2.7061e-35	3.70826e-33	69.1259
AKAP11	3.39038	7.6382	13.3722	2.88267e-35	3.94019e-33	69.0631
ANKRD40	3.95946	12.6676	13.3684	2.99401e-35	4.0717e-33	69.0254
ABCD3	4.17641	9.16347	13.3658	3.07298e-35	4.16857e-33	68.9995
IMPA2	26.7548	43.3626	13.3566	3.37007e-35	4.54867e-33	68.9078
PIK3C3	1.10484	3.07332	13.3479	3.67644e-35	4.94978e-33	68.8213
DIS3	1.28068	4.26258	13.3351	4.1787e-35	5.61196e-33	68.694
NARS2	1.82387	4.99735	13.3314	4.33404e-35	5.80611e-33	68.6577
FKTN	1.36705	3.34657	13.325	4.62375e-35	6.17884e-33	68.5934
PANK1	2.62705	2.96178	13.3241	4.66566e-35	6.21942e-33	68.5844
PEX12	1.45752	4.18209	13.3191	4.90208e-35	6.51844e-33	68.5352
WIPF2	2.75472	9.90809	13.3186	4.9287e-35	6.53769e-33	68.5299
TMEM44	-3.4927	5.21098	-13.3178	4.9657e-35	6.57058e-33	68.5224
FAN1	1.41326	3.06229	13.3146	5.12537e-35	6.76523e-33	68.491
PIGO	2.27011	5.81427	13.3116	5.28356e-35	6.95699e-33	68.4607
USP12	3.58319	10.069	13.3045	5.66979e-35	7.44734e-33	68.3906
STRN	1.81361	4.67503	13.2991	5.98828e-35	7.84654e-33	68.3363
TCIRG1	-8.56246	13.3831	-13.2819	7.10629e-35	9.28889e-33	68.1661
PGLS	-7.89489	17.8137	-13.2727	7.78615e-35	1.01529e-32	68.0753
TTC33	2.88039	6.6518	13.2721	7.83861e-35	1.01966e-32	68.0686
MRPL44	7.00224	19.2638	13.2692	8.06897e-35	1.0471e-32	68.0398
RGP1	2.83467	7.00029	13.263	8.57804e-35	1.10782e-32	67.979
HERC3	2.30333	5.40886	13.2512	9.65001e-35	1.24328e-32	67.8619
2022-09-10	7.73443	18.6458	13.2466	1.01036e-34	1.29862e-32	67.8163
RMND5A	4.06371	10.2268	13.2436	1.04116e-34	1.33501e-32	67.7864
WDR47	1.60566	4.6172	13.242	1.05792e-34	1.35329e-32	67.7705
EMP3	-22.3455	39.4118	-13.2315	1.1741e-34	1.49834e-32	67.667
KAT7	1.23811	4.2788	13.2309	1.18162e-34	1.50437e-32	67.6606
TJP2	4.84194	11.0127	13.2294	1.1986e-34	1.5224e-32	67.6464
FBXL3	4.04403	10.2088	13.2271	1.22675e-34	1.55448e-32	67.6234
IRF3	-5.42027	12.2188	-13.2171	1.35592e-34	1.71412e-32	67.5238
CMTR2	1.35757	3.65409	13.2098	1.45741e-34	1.83382e-32	67.4521
THAP5	2.58533	6.3109	13.2079	1.48528e-34	1.86453e-32	67.4333
ACAA2	29.2328	47.3809	13.1938	1.70856e-34	2.13984e-32	67.294
FAM89B	-5.6122	12.9117	-13.1838	1.88704e-34	2.35788e-32	67.1953
AGPS	4.25861	9.85268	13.1815	1.93031e-34	2.40636e-32	67.1727
CTNND1	15.5625	44.6965	13.1808	1.94559e-34	2.41981e-32	67.1649
URI1	2.75542	11.3353	13.1759	2.04164e-34	2.53342e-32	67.117
MYO6	5.29655	11.5988	13.1752	2.05644e-34	2.54289e-32	67.1098
PATJ	4.72299	8.25475	13.1751	2.05872e-34	2.54289e-32	67.1087
HMGN4	13.9086	43.4018	13.1682	2.20375e-34	2.71581e-32	67.0411
EIF5	7.09225	18.1989	13.1671	2.22906e-34	2.74073e-32	67.0297
COPB1	8.44673	28.4372	13.1576	2.44943e-34	3.00482e-32	66.936
LGR4	9.43664	14.7425	13.156	2.48668e-34	3.04358e-32	66.921
MID2	1.36452	2.98263	13.1493	2.65993e-34	3.24825e-32	66.854
RBBP5	2.01616	6.30852	13.1467	2.72891e-34	3.31744e-32	66.8286
PIAS1	1.42438	4.15699	13.1341	3.09079e-34	3.7489e-32	66.7048
C16orf72	1.21628	3.80406	13.1286	3.26374e-34	3.94093e-32	66.6507
SEC23IP	1.90216	6.04887	13.1275	3.30144e-34	3.97753e-32	66.6393
PAXX	-8.83887	13.0682	-13.1211	3.51626e-34	4.22689e-32	66.5766
HIPK3	6.78413	17.7961	13.1197	3.56679e-34	4.27809e-32	66.5624
NIPA2	3.21329	8.31638	13.1193	3.58027e-34	4.28471e-32	66.5587
SHARPIN	-7.98198	19.8	-13.1184	3.61424e-34	4.31577e-32	66.5493
PTAR1	3.04301	5.88806	13.1175	3.64417e-34	4.34188e-32	66.5411
TBC1D15	2.45895	7.43518	13.1148	3.74243e-34	4.44911e-32	66.5147
FXYD5	-17.4846	29.8004	-13.1143	3.76326e-34	4.46402e-32	66.5091
CCNG1	34.5288	64.4816	13.0995	4.35901e-34	5.15026e-32	66.3631
CRNKL1	2.03129	7.40538	13.0965	4.48993e-34	5.29104e-32	66.3337
ZYG11B	3.08839	6.64895	13.0925	4.66911e-34	5.46631e-32	66.2948
SLC31A1	4.18604	8.546	13.0906	4.7589e-34	5.55935e-32	66.2758
ISY1	-1.14119	3.76533	-13.0844	5.05829e-34	5.89631e-32	66.2152
ALDH6A1	8.00694	9.50497	13.0805	5.25892e-34	6.11693e-32	66.1765
ZC3H3	-2.60085	6.6075	-13.0781	5.38378e-34	6.24867e-32	66.1532
COG5	1.50771	4.19172	13.0685	5.92378e-34	6.86063e-32	66.0582
FADS3	-3.17318	5.37215	-13.0682	5.94133e-34	6.86619e-32	66.0552
TXNDC16	1.86942	3.5587	13.0648	6.14663e-34	7.08823e-32	66.0215
ZRANB1	1.13847	2.74897	13.0627	6.27011e-34	7.21519e-32	66.0017
ZC3H12C	1.09066	2.18389	13.0575	6.60051e-34	7.57919e-32	65.9507
STX10	-6.19829	17.316	-13.0518	6.98348e-34	8.00188e-32	65.8946
TELO2	-2.54194	6.82335	-13.0472	7.31378e-34	8.35224e-32	65.8487
LMBRD2	2.16223	4.23146	13.0471	7.32027e-34	8.35224e-32	65.8478
CDC23	2.38961	8.52044	13.0466	7.35587e-34	8.37512e-32	65.843
CAT	28.7379	50.6135	13.0418	7.71276e-34	8.76294e-32	65.7959
HNRNPK	21.2587	102.486	13.0395	7.89145e-34	8.94707e-32	65.7731
SPIRE1	5.59305	8.96841	13.0375	8.04787e-34	9.10525e-32	65.7536
MIPEP	3.09062	6.90987	13.0343	8.30757e-34	9.37937e-32	65.722
CLCN5	5.85906	8.05816	13.0284	8.80147e-34	9.9162e-32	65.6646
CEBPZ	5.05301	14.0799	13.0245	9.15047e-34	1.02879e-31	65.626
RNF11	13.1131	38.5352	13.024	9.19972e-34	1.03217e-31	65.6207
BCAS2	6.29803	21.9794	13.0222	9.36588e-34	1.04863e-31	65.6029
MYO9A	2.55928	4.9742	13.0207	9.50385e-34	1.06187e-31	65.5883
CAND1	2.84669	8.60331	13.0167	9.88678e-34	1.10237e-31	65.5491
PLS1	5.47114	7.18843	13.0083	1.07345e-33	1.19442e-31	65.4673
INAFM1	-6.15711	7.95915	-13.0039	1.12187e-33	1.24572e-31	65.4235
SIPA1	-4.95788	12.3738	-12.9964	1.20814e-33	1.33874e-31	65.3498
PNPO	5.58228	11.739	12.9919	1.26203e-33	1.39559e-31	65.3065
TEAD1	3.76147	9.43571	12.9806	1.41178e-33	1.55799e-31	65.195
YPEL3	-9.16277	17.4788	-12.9789	1.43588e-33	1.58135e-31	65.1782
RNF38	3.63802	9.34846	12.978	1.44867e-33	1.59217e-31	65.1694
ASH2L	2.09436	7.70883	12.9753	1.48698e-33	1.63096e-31	65.1434
MFSD8	1.49558	4.12727	12.9726	1.52781e-33	1.67233e-31	65.1165
PLEKHF2	3.96463	9.07227	12.9715	1.5446e-33	1.68728e-31	65.1056
KIAA0232	3.40359	7.77602	12.9712	1.5491e-33	1.68877e-31	65.1028
FAM98B	1.4492	5.03824	12.9695	1.57481e-33	1.71333e-31	65.0864
FBXO34	2.82386	6.65059	12.9654	1.63982e-33	1.78046e-31	65.0462
MAGT1	9.42243	27.3887	12.9569	1.78234e-33	1.92743e-31	64.9634
RBL2	4.84476	12.5175	12.9546	1.82353e-33	1.96802e-31	64.9407
CHIC1	1.50669	3.44809	12.9536	1.84136e-33	1.98329e-31	64.931
MTMR6	3.49896	8.72452	12.9519	1.87372e-33	2.01411e-31	64.9137
KDM3B	4.78517	13.9461	12.9509	1.89254e-33	2.03029e-31	64.9037
SDAD1	2.24232	6.71283	12.949	1.92666e-33	2.06279e-31	64.886
EXD2	1.56722	4.76209	12.9467	1.97218e-33	2.10734e-31	64.8628
HAUS2	1.23265	4.4031	12.9436	2.03196e-33	2.16691e-31	64.8331
DGUOK	-6.89471	21.1785	-12.9382	2.14363e-33	2.28148e-31	64.7799
AKAP10	1.89571	6.95437	12.9348	2.21636e-33	2.35424e-31	64.7468
OPA1	2.79752	8.04612	12.9299	2.32724e-33	2.46715e-31	64.6982
SLC30A6	2.26832	6.60614	12.9239	2.46864e-33	2.60679e-31	64.6396
SPIN1	7.54608	25.084	12.9201	2.56172e-33	2.69978e-31	64.6028
MAT2B	8.06323	23.1303	12.9188	2.59578e-33	2.73034e-31	64.5897
EFL1	1.54404	5.12441	12.9154	2.68421e-33	2.81236e-31	64.5564
SNRNP35	-1.42859	4.04374	-12.9115	2.78924e-33	2.91674e-31	64.5183
SAMD1	-5.25048	11.1606	-12.9045	2.98585e-33	3.11628e-31	64.4506
DCAF10	1.59776	4.78129	12.9034	3.01959e-33	3.14539e-31	64.4394
RGL1	8.24774	18.5347	12.9017	3.06983e-33	3.19156e-31	64.423
BRPF3	3.12264	7.96377	12.8994	3.13961e-33	3.25781e-31	64.4007
SPATA18	5.82655	10.25	12.8909	3.41325e-33	3.53494e-31	64.3176
SNX29	4.7582	8.77395	12.8906	3.42476e-33	3.54005e-31	64.3143
ORC4	1.43046	4.01797	12.8895	3.46167e-33	3.57136e-31	64.3036
RNF13	9.41655	25.5194	12.8888	3.48628e-33	3.58986e-31	64.2966
MAP2K4	1.80554	6.26042	12.8879	3.51511e-33	3.61264e-31	64.2884
CTCF	3.46074	14.3863	12.8814	3.74811e-33	3.84478e-31	64.2246
PPP1R35	-6.32911	10.1909	-12.8771	3.91049e-33	4.00371e-31	64.1825
SMARCAD1	2.03798	6.09499	12.8749	3.99453e-33	4.082e-31	64.1613
PURA	2.77538	5.97414	12.8701	4.18784e-33	4.27144e-31	64.1144
GPRASP2	2.48184	4.67588	12.8592	4.65992e-33	4.735e-31	64.0082
KIAA1549	1.13627	2.09248	12.8579	4.71918e-33	4.78619e-31	63.9957
BLOC1S6	3.23937	10.4721	12.8569	4.76916e-33	4.82779e-31	63.9852
KLHDC2	3.25054	7.54992	12.8556	4.82962e-33	4.87982e-31	63.9727
VPS41	3.14871	8.93457	12.855	4.85509e-33	4.89636e-31	63.9675
NDFIP2	6.98012	15.1219	12.8492	5.14052e-33	5.17454e-31	63.9107
MMADHC	10.5759	34.1857	12.8472	5.246e-33	5.27086e-31	63.8905
MARF1	3.33273	9.5405	12.8415	5.5451e-33	5.561e-31	63.8354
APC	1.58563	3.58032	12.8368	5.80572e-33	5.81155e-31	63.7898
ATP7B	1.86961	3.01824	12.8207	6.79741e-33	6.79161e-31	63.633
SWT1	1.08228	2.55057	12.8196	6.8721e-33	6.85352e-31	63.6222
FAM219B	1.34512	3.58103	12.8187	6.9362e-33	6.90466e-31	63.613
RALY	-4.63601	17.0239	-12.8139	7.27067e-33	7.22425e-31	63.5662
AC115618.3	-4.75616	10.1223	-12.8115	7.44279e-33	7.36809e-31	63.5429
DNAJC3	8.42058	23.2475	12.8072	7.76092e-33	7.66893e-31	63.5013
SUZ12	1.9432	5.74072	12.795	8.74619e-33	8.62669e-31	63.3825
ZNF776	1.26317	3.65099	12.7943	8.81001e-33	8.67375e-31	63.3753
KIDINS220	3.71294	9.00984	12.7829	9.84838e-33	9.67836e-31	63.2646
USP32	1.77879	4.62393	12.7778	1.03464e-32	1.01493e-30	63.2156
PLPP3	33.9766	60.7567	12.7743	1.0715e-32	1.04917e-30	63.1808
SGCB	14.9353	33.981	12.7727	1.08768e-32	1.06309e-30	63.1659
2022-03-08	2.54666	7.46205	12.7686	1.13239e-32	1.10477e-30	63.1259
CYTOR	-3.74892	5.22453	-12.761	1.2196e-32	1.18771e-30	63.0521
YLPM1	1.81263	4.53508	12.7602	1.22934e-32	1.19447e-30	63.0442
GNG12	15.2129	37.084	12.7601	1.23098e-32	1.19447e-30	63.0429
MKLN1	1.87502	4.018	12.753	1.31914e-32	1.27542e-30	62.9742
SLC25A13	4.24466	10.9393	12.7516	1.33771e-32	1.29105e-30	62.9603
RABL3	2.18106	6.03639	12.7491	1.37018e-32	1.32003e-30	62.9365
STK24	1.83481	5.40057	12.7477	1.3889e-32	1.33568e-30	62.923
OIP5-AS1	3.41584	10.5684	12.7465	1.40511e-32	1.34886e-30	62.9114
DYNC1LI2	4.44938	12.0937	12.7456	1.41803e-32	1.35884e-30	62.9023
METTL9	10.8323	26.1012	12.7421	1.46691e-32	1.40318e-30	62.8687
SH3D19	2.94647	7.43525	12.7416	1.47409e-32	1.40754e-30	62.8638
CDKN2AIP	2.19738	7.09825	12.7397	1.50202e-32	1.43168e-30	62.8452
NUP153	3.39907	9.53098	12.7376	1.53374e-32	1.45933e-30	62.8244
EARS2	2.09274	5.76458	12.7316	1.62623e-32	1.53917e-30	62.7662
SLAIN2	2.53634	8.84359	12.7282	1.68124e-32	1.58566e-30	62.7332
RAB4A	3.09556	10.6131	12.7248	1.73722e-32	1.6356e-30	62.7006
MSH3	1.97466	4.81417	12.724	1.75106e-32	1.64575e-30	62.6927
MFAP3	3.29614	6.27075	12.7147	1.91795e-32	1.79634e-30	62.6023
NPAT	1.21093	2.86207	12.714	1.93159e-32	1.80597e-30	62.5952
2022-09-11	6.46795	17.8078	12.7045	2.11799e-32	1.97503e-30	62.5037
SELENOI	1.94196	4.48606	12.7044	2.11975e-32	1.97503e-30	62.5029
AGGF1	2.4401	8.05219	12.697	2.27874e-32	2.1195e-30	62.431
MAN1A2	2.84142	6.81916	12.6924	2.38417e-32	2.21374e-30	62.3861
ASH1L	2.76725	6.22139	12.69	2.44014e-32	2.26182e-30	62.363
ARHGAP42	3.86733	6.92225	12.6885	2.47611e-32	2.29121e-30	62.3485
SOS2	3.15713	7.77992	12.6875	2.50165e-32	2.31087e-30	62.3383
MED1	2.17838	5.74816	12.6858	2.54337e-32	2.34539e-30	62.3218
SESTD1	1.90386	4.08698	12.6747	2.83156e-32	2.60668e-30	62.2152
ZBTB6	1.28396	3.03443	12.6665	3.0688e-32	2.82026e-30	62.1352
MED21	2.97491	7.80647	12.6634	3.16256e-32	2.90147e-30	62.1053
SLC17A5	5.52256	12.8205	12.657	3.36471e-32	3.08169e-30	62.0438
FNBP1L	7.93971	17.0177	12.6515	3.55089e-32	3.24118e-30	61.9903
MFSD10	-10.5418	21.6974	-12.6462	3.73889e-32	3.40701e-30	61.939
IFITM3	-163.249	384.714	-12.6411	3.93075e-32	3.57579e-30	61.8893
TBC1D5	1.97776	5.88207	12.6388	4.01702e-32	3.6481e-30	61.8677
ABHD17A	-2.03172	5.8162	-12.6345	4.18988e-32	3.79868e-30	61.8258
E4F1	-1.40085	3.40174	-12.6323	4.28201e-32	3.87569e-30	61.8042
M6PR	8.98098	23.1797	12.6277	4.47648e-32	4.0449e-30	61.7601
KAT5	2.73665	9.37607	12.625	4.59397e-32	4.14411e-30	61.7344
RAB18	4.37608	13.8137	12.6228	4.6929e-32	4.22628e-30	61.7132
LEMD3	1.92098	6.33243	12.619	4.86956e-32	4.37332e-30	61.6765
OGFR	-4.72286	12.601	-12.619	4.87242e-32	4.37332e-30	61.6759
PRPF18	1.1398	4.58289	12.6106	5.28372e-32	4.7346e-30	61.5954
XPR1	3.21552	7.97092	12.6082	5.40925e-32	4.83903e-30	61.572
PUM1	3.8907	15.1296	12.6076	5.4414e-32	4.85972e-30	61.5662
CSTF2T	2.61701	9.45856	12.6048	5.59094e-32	4.98501e-30	61.5392
PDK2	4.53082	9.91448	12.6044	5.61304e-32	4.99644e-30	61.5353
C17orf80	1.39863	5.31306	12.6012	5.79317e-32	5.14827e-30	61.5039
FRMD3	5.15639	7.9506	12.5997	5.87523e-32	5.2126e-30	61.4899
SEC23B	9.11265	21.1951	12.5919	6.33712e-32	5.61314e-30	61.4147
SETD3	7.88463	21.3034	12.5916	6.35577e-32	5.62042e-30	61.4118
TDRD7	1.87258	5.87658	12.5871	6.64289e-32	5.85509e-30	61.3679
ZNF260	1.34675	4.04753	12.5826	6.93689e-32	6.10424e-30	61.3249
CUL5	3.32012	6.92334	12.581	7.04542e-32	6.18963e-30	61.3095
LIFR	5.71665	8.57339	12.5792	7.17242e-32	6.29093e-30	61.2917
SIAE	4.44905	10.1927	12.5776	7.28554e-32	6.37976e-30	61.2762
NECAP1	2.5367	9.78959	12.577	7.32677e-32	6.40546e-30	61.2706
SRBD1	1.24212	3.95447	12.574	7.54343e-32	6.58418e-30	61.2416
CUL4A	2.28817	9.43531	12.5701	7.83008e-32	6.8123e-30	61.2046
UBR7	4.25989	14.2577	12.5632	8.37809e-32	7.27732e-30	61.1374
PDCD5	-8.27895	19.7916	-12.5598	8.65849e-32	7.50876e-30	61.1046
MRPL30	2.53875	9.5862	12.554	9.15601e-32	7.92746e-30	61.0491
DIS3L	1.79447	6.28418	12.5502	9.50136e-32	8.21326e-30	61.0124
B3GAT3	-6.53664	15.4955	-12.5412	1.03694e-31	8.93498e-30	60.9255
DDX39A	-5.49219	11.9395	-12.5373	1.07671e-31	9.2628e-30	60.8881
AP3B1	2.75818	9.21195	12.5328	1.12426e-31	9.64104e-30	60.8452
GHITM	34.3434	84.3046	12.5289	1.16742e-31	9.99524e-30	60.8077
CCNI	46.6727	123.756	12.5059	1.45918e-31	1.24735e-29	60.5861
FASTKD5	2.33354	6.26793	12.5048	1.47432e-31	1.25829e-29	60.5759
TRMT2B	1.56914	4.87207	12.5046	1.47807e-31	1.2595e-29	60.5733
BTRC	1.06457	3.70268	12.5042	1.48369e-31	1.26229e-29	60.5696
TBCB	-5.27836	15.3877	-12.5025	1.5072e-31	1.28027e-29	60.5539
SIK2	3.80896	9.4469	12.4969	1.59202e-31	1.35018e-29	60.4996
DIP2B	1.8936	5.26967	12.4942	1.63421e-31	1.38379e-29	60.4736
WARS2	1.86898	5.50147	12.4895	1.71025e-31	1.4459e-29	60.4284
DDHD2	1.85504	4.99426	12.4868	1.75509e-31	1.48148e-29	60.4027
RAD50	3.61395	8.79679	12.4747	1.97367e-31	1.66078e-29	60.2861
DAZAP2	13.5951	55.9307	12.4634	2.2008e-31	1.84613e-29	60.1779
FBXO11	1.49475	3.89075	12.4599	2.27677e-31	1.9069e-29	60.1441
CCNDBP1	2.7429	8.54055	12.4576	2.3264e-31	1.94543e-29	60.1227
ZNF148	2.38606	6.18518	12.4481	2.55043e-31	2.12618e-29	60.0314
DNAJC16	1.57729	4.42887	12.4447	2.63733e-31	2.19522e-29	59.9981
ZFP1	1.07744	3.39009	12.4434	2.66878e-31	2.21797e-29	59.9863
USP10	3.62144	14.6427	12.4425	2.69145e-31	2.23336e-29	59.9779
NOP9	2.14653	6.53469	12.4358	2.87262e-31	2.38004e-29	59.9132
SLC35A5	2.93807	8.51804	12.4214	3.29968e-31	2.71772e-29	59.7755
PRUNE2	12.9638	17.6087	12.4214	3.30039e-31	2.71772e-29	59.7753
CLOCK	1.47176	3.78378	12.4199	3.34771e-31	2.75248e-29	59.7612
MAIP1	2.98152	8.98821	12.4167	3.45334e-31	2.835e-29	59.7303
DNAJA2	4.13392	17.2286	12.4139	3.54666e-31	2.90718e-29	59.7038
USP30	1.09842	4.25639	12.4073	3.78184e-31	3.08586e-29	59.64
UBE3C	2.88991	8.84213	12.4043	3.8901e-31	3.1694e-29	59.612
WDR72	6.67614	7.07023	12.3998	4.06432e-31	3.30634e-29	59.5685
FAM8A1	4.48381	13.2851	12.3958	4.22329e-31	3.43049e-29	59.5304
HUWE1	5.55631	14.9546	12.3909	4.42955e-31	3.59261e-29	59.483
UHRF1BP1L	1.96475	4.68578	12.3863	4.62747e-31	3.74749e-29	59.4396
FBXO7	3.75918	14.2806	12.3857	4.65466e-31	3.76384e-29	59.4338
CDADC1	1.21353	3.18123	12.3855	4.66476e-31	3.76636e-29	59.4316
ATP2C1	4.65529	14.0616	12.3847	4.69928e-31	3.78855e-29	59.4243
LMTK2	2.46673	6.24015	12.3751	5.1577e-31	4.14571e-29	59.3318
DMXL1	2.69547	5.44701	12.3698	5.42306e-31	4.35251e-29	59.282
FITM2	2.98574	5.57808	12.3652	5.67003e-31	4.5372e-29	59.2377
TAF10	-3.89377	7.45385	-12.3636	5.75715e-31	4.60008e-29	59.2226
CLASP2	1.0346	2.7432	12.3426	7.0451e-31	5.61253e-29	59.022
SCO1	1.03855	3.10189	12.3385	7.32952e-31	5.83048e-29	58.9827
ZNF561	1.59436	5.21877	12.337	7.43354e-31	5.90451e-29	58.9687
RAB3IP	3.63101	5.62191	12.3318	7.81812e-31	6.20084e-29	58.9186
IMMT	6.62711	22.3212	12.329	8.03026e-31	6.35973e-29	58.892
GLYR1	5.0976	18.8254	12.3274	8.15139e-31	6.44618e-29	58.8772
GRAMD1A	-5.02483	12.3892	-12.3225	8.54568e-31	6.74808e-29	58.8302
PUS1	-1.26939	2.80032	-12.3183	8.90344e-31	7.02029e-29	58.7895
C9orf64	3.55939	9.82528	12.3136	9.31072e-31	7.3307e-29	58.7451
TMEM170A	1.59768	5.28006	12.3125	9.40813e-31	7.39657e-29	58.7347
SRFBP1	1.52184	4.05709	12.3112	9.52641e-31	7.47865e-29	58.7223
CAVIN3	-21.2934	31.6281	-12.3109	9.55186e-31	7.48771e-29	58.7197
WDR3	1.02194	3.14032	12.3098	9.65729e-31	7.55936e-29	58.7088
PTOV1	-5.93197	15.8551	-12.3091	9.71756e-31	7.59549e-29	58.7026
STX12	5.39303	19.2568	12.3069	9.92804e-31	7.74877e-29	58.6813
VASP	-8.27476	26.2274	-12.2988	1.07308e-30	8.36318e-29	58.6041
MANEA	3.62979	7.18718	12.2958	1.10472e-30	8.59735e-29	58.5752
SEM1	-2.65184	5.75205	-12.2908	1.15827e-30	9.00106e-29	58.5282
C6orf89	4.55646	17.1191	12.2877	1.19344e-30	9.24769e-29	58.4985
ARCN1	11.5434	44.2528	12.2868	1.20357e-30	9.3128e-29	58.4901
DNAJC11	2.267	6.45923	12.283	1.24826e-30	9.64476e-29	58.4539
ACOX1	2.80153	8.52299	12.2757	1.33944e-30	1.03344e-28	58.3838
RHOG	-10.304	31.1035	-12.275	1.34747e-30	1.03774e-28	58.3779
HMG20B	-4.17925	14.6831	-12.2749	1.34887e-30	1.03774e-28	58.3769
HDAC10	-1.14201	1.7792	-12.2741	1.35926e-30	1.04411e-28	58.3693
MOB3B	3.59833	6.56954	12.274	1.36102e-30	1.04411e-28	58.368
RSF1	1.23393	3.6484	12.2736	1.36587e-30	1.04634e-28	58.3644
EMX2OS	5.84514	9.32104	12.2659	1.47113e-30	1.12538e-28	58.2907
NBAS	2.18306	6.70494	12.2583	1.58182e-30	1.20598e-28	58.2187
ATP7A	1.5187	3.18341	12.2582	1.58322e-30	1.20598e-28	58.2178
STX4	-4.87537	14.8658	-12.2571	1.60069e-30	1.21756e-28	58.2069
NCOA1	2.72845	8.10539	12.2568	1.60411e-30	1.21844e-28	58.2048
CEP104	1.42066	4.94026	12.2456	1.78633e-30	1.35495e-28	58.0979
FCHO2	5.04675	12.2567	12.24	1.88457e-30	1.42745e-28	58.0447
GOLPH3L	4.4224	13.7393	12.2388	1.90608e-30	1.44171e-28	58.0334
DHX29	2.74556	8.01931	12.2355	1.96708e-30	1.48577e-28	58.0021
HIPK2	17.6462	30.6356	12.2328	2.01969e-30	1.52337e-28	57.9759
NUDT1	-2.2577	4.4793	-12.2322	2.03058e-30	1.52751e-28	57.9706
BCL2L13	3.23064	10.8522	12.2322	2.03085e-30	1.52751e-28	57.9705
KCTD18	1.13955	3.96975	12.2312	2.04951e-30	1.53939e-28	57.9614
SGMS1	2.28838	5.89861	12.2304	2.0661e-30	1.54969e-28	57.9534
MUL1	5.72619	17.986	12.2257	2.16029e-30	1.61808e-28	57.9091
BTBD7	1.73136	4.63415	12.223	2.21725e-30	1.65614e-28	57.8832
TOMM20	33.584	84.9539	12.2216	2.24812e-30	1.67687e-28	57.8695
MFSD9	1.06565	2.9506	12.2206	2.26977e-30	1.69068e-28	57.86
TMEM38B	7.56631	11.2601	12.2198	2.28626e-30	1.70061e-28	57.8528
ABCC4	7.02517	9.5153	12.2181	2.32463e-30	1.72677e-28	57.8363
MRPS14	2.0467	8.75245	12.2126	2.44837e-30	1.81618e-28	57.7848
DYNC1I2	5.28679	20.3843	12.2094	2.52592e-30	1.87112e-28	57.7538
GFM1	2.06406	5.04093	12.2065	2.59482e-30	1.91689e-28	57.7271
UEVLD	1.58939	4.72366	12.2061	2.60537e-30	1.92205e-28	57.723
POLK	1.40034	3.80356	12.2042	2.65309e-30	1.95458e-28	57.705
PINK1	3.73528	9.41148	12.2038	2.66344e-30	1.95952e-28	57.7011
IRF7	-7.56953	10.9349	-12.2031	2.68076e-30	1.96957e-28	57.6947
NPIPP1	-1.97654	2.29329	-12.203	2.68449e-30	1.96963e-28	57.6933
RLIM	2.30053	7.34708	12.2021	2.70834e-30	1.98442e-28	57.6845
CRY2	6.81429	13.6268	12.2018	2.71423e-30	1.98604e-28	57.6824
WWP1	5.6869	12.1179	12.1989	2.79218e-30	2.0403e-28	57.6543
DHX15	3.43029	12.2792	12.1974	2.83221e-30	2.06674e-28	57.6401
KIF16B	1.68271	4.22098	12.1849	3.19212e-30	2.32623e-28	57.5213
METAP1	2.89327	10.2074	12.1827	3.25845e-30	2.37136e-28	57.5009
PRKD1	2.08567	4.16406	12.1764	3.45894e-30	2.5114e-28	57.4416
ARFIP1	2.43406	8.87196	12.1764	3.4602e-30	2.5114e-28	57.4412
IDUA	-2.2927	3.61874	-12.1717	3.61893e-30	2.62307e-28	57.3967
PYM1	-2.60195	9.32646	-12.1679	3.75075e-30	2.71131e-28	57.3611
HSPA8	72.4994	169.235	12.1667	3.79548e-30	2.73997e-28	57.3494
TNIP2	-4.13413	12.0717	-12.1633	3.92197e-30	2.8275e-28	57.3168
CLINT1	6.27278	18.0108	12.1545	4.26268e-30	3.06902e-28	57.2341
NME3	-17.2396	27.0376	-12.1508	4.41731e-30	3.1761e-28	57.1987
RBM7	1.23112	3.4763	12.1496	4.46616e-30	3.20694e-28	57.1878
ACBD3	5.89426	16.3182	12.1487	4.50588e-30	3.23115e-28	57.179
NUDT12	4.0769	7.02296	12.1478	4.54456e-30	3.25455e-28	57.1705
ARHGAP35	3.98126	10.8602	12.1419	4.80597e-30	3.4372e-28	57.1149
NUS1	2.49374	7.95746	12.1394	4.92474e-30	3.51747e-28	57.0907
PKD2	8.17516	21.5309	12.1358	5.09393e-30	3.63349e-28	57.0571
ASB8	2.04877	9.67407	12.1322	5.27332e-30	3.75647e-28	57.0228
DCAF11	3.14701	10.626	12.131	5.33251e-30	3.79362e-28	57.0117
PJA1	2.72047	7.16609	12.1282	5.47991e-30	3.89334e-28	56.9846
LIN54	1.02662	2.7598	12.128	5.48736e-30	3.89349e-28	56.9833
TAB3	1.17234	2.97272	12.1257	5.60967e-30	3.97504e-28	56.9614
AC073611.1	-1.01811	1.42796	-12.1218	5.81919e-30	4.11809e-28	56.9249
RNF121	2.5765	9.60558	12.1099	6.5184e-30	4.60685e-28	56.8123
EHHADH	19.772	29.8056	12.1081	6.63321e-30	4.68184e-28	56.7949
ATP11A	14.6657	23.1802	12.1071	6.69206e-30	4.7172e-28	56.7861
C5orf22	1.43127	5.00037	12.1066	6.72886e-30	4.73694e-28	56.7807
VPS35L	1.64356	6.48055	12.1027	6.97945e-30	4.90694e-28	56.7444
VTI1B	4.59594	14.7192	12.1019	7.03444e-30	4.93915e-28	56.7366
TYW3	1.59549	5.20079	12.0989	7.23498e-30	5.07334e-28	56.7087
ATRN	3.55543	9.45162	12.0965	7.40783e-30	5.18779e-28	56.6852
MRPL19	2.08989	6.85381	12.0952	7.49921e-30	5.24497e-28	56.6731
CHD9	1.94322	4.54909	12.0944	7.5548e-30	5.27699e-28	56.6657
ZNF106	3.79123	7.01014	12.0924	7.69685e-30	5.36925e-28	56.6472
PPP4R3B	4.88909	15.2737	12.0906	7.83284e-30	5.45705e-28	56.6298
NAPEPLD	1.70922	3.65882	12.09	7.87589e-30	5.47995e-28	56.6244
RPS20	-132.95	270.754	-12.0873	8.07894e-30	5.61321e-28	56.5991
ZNF304	1.32965	3.56582	12.0872	8.08826e-30	5.61321e-28	56.598
DCAF12	2.86292	10.7726	12.086	8.18237e-30	5.67121e-28	56.5865
TMX1	5.26222	14.2599	12.0782	8.81272e-30	6.10026e-28	56.5128
RAVER2	1.9284	4.57834	12.0747	9.10965e-30	6.29771e-28	56.4799
DNAL1	1.03865	2.63832	12.074	9.16709e-30	6.32929e-28	56.4736
UFL1	4.25781	12.3045	12.0734	9.21819e-30	6.35642e-28	56.4681
IFITM2	-50.5249	99.6012	-12.0733	9.23036e-30	6.35667e-28	56.4668
SECISBP2L	4.69021	10.0175	12.0686	9.65192e-30	6.6385e-28	56.4225
DIP2C	3.7053	7.64796	12.0585	1.06204e-29	7.28863e-28	56.3275
LYRM7	1.80199	4.58119	12.0584	1.06328e-29	7.28863e-28	56.3263
SNX1	2.54083	12.1347	12.0584	1.06378e-29	7.28863e-28	56.3259
STAG1	2.08326	4.84921	12.0562	1.08534e-29	7.42694e-28	56.3059
AC018904.1	-1.76679	3.63494	-12.0521	1.12899e-29	7.69626e-28	56.2668
SOCS6	1.99398	5.38655	12.0359	1.31652e-29	8.95201e-28	56.1142
SLC25A24	2.94053	6.95704	12.0315	1.3725e-29	9.32086e-28	56.0728
USP33	2.52768	9.55458	12.0313	1.37547e-29	9.32927e-28	56.0707
ARFGEF2	3.77199	8.17313	12.0263	1.44124e-29	9.76311e-28	56.0243
NECTIN3	2.08044	3.4879	12.0241	1.47149e-29	9.95546e-28	56.0037
GPR107	4.21212	13.6274	12.0198	1.53264e-29	1.03562e-27	55.9632
FREM2	1.41479	1.61869	12.0109	1.66822e-29	1.123e-27	55.8791
LGALS1	-192.424	254.438	-12.0056	1.75395e-29	1.17924e-27	55.8293
MEF2A	5.28372	14.9307	11.9939	1.95894e-29	1.31542e-27	55.7196
C11orf54	17.3509	27.8641	11.9883	2.06661e-29	1.38599e-27	55.6664
XPO7	2.86316	10.8072	11.985	2.13101e-29	1.42741e-27	55.636
MAML2	4.15963	9.78659	11.9815	2.20332e-29	1.474e-27	55.6028
NKAPD1	1.76738	7.33171	11.9806	2.22253e-29	1.48501e-27	55.5942
CLN5	2.11007	5.63786	11.9801	2.23304e-29	1.49019e-27	55.5895
LAMTOR3	3.29601	10.9736	11.9653	2.56744e-29	1.70911e-27	55.451
CEPT1	1.22398	3.61739	11.9649	2.57833e-29	1.71213e-27	55.4468
DMGDH	9.98089	15.5465	11.9612	2.66881e-29	1.77003e-27	55.4125
ISG20	-1.4796	2.13551	-11.9571	2.77417e-29	1.83764e-27	55.3741
SLC27A2	13.241	15.6214	11.956	2.80358e-29	1.85484e-27	55.3636
SCNM1	-2.43516	7.118	-11.9557	2.81207e-29	1.85817e-27	55.3606
THOC6	-5.9888	14.4725	-11.9541	2.85486e-29	1.88183e-27	55.3456
MSH2	1.78348	5.40511	11.9511	2.93627e-29	1.93313e-27	55.3177
C1orf35	-1.07085	2.94135	-11.9499	2.97061e-29	1.95335e-27	55.3061
TCTN3	5.63143	21.9797	11.9492	2.9897e-29	1.96351e-27	55.2998
SIRT1	2.45481	7.01771	11.9475	3.03784e-29	1.99269e-27	55.2839
TOPORS	1.9522	6.10935	11.9449	3.11216e-29	2.03896e-27	55.2599
2022-03-06	6.0111	18.2774	11.9441	3.13691e-29	2.05268e-27	55.252
UBE4B	1.8521	5.60798	11.9343	3.43938e-29	2.24242e-27	55.1606
AC084036.1	-3.24533	3.94834	-11.933	3.48468e-29	2.26647e-27	55.1476
WLS	8.4891	15.9767	11.9288	3.6252e-29	2.35503e-27	55.1084
C6orf120	4.25415	10.3789	11.9265	3.70301e-29	2.40267e-27	55.0873
SMAD4	1.6994	5.71703	11.9239	3.7949e-29	2.45933e-27	55.063
USP14	2.61026	10.0293	11.9231	3.82411e-29	2.47528e-27	55.0554
SMG9	-1.18452	2.8892	-11.9207	3.91245e-29	2.52943e-27	55.0327
KDM1B	2.32023	5.42714	11.9163	4.0753e-29	2.6284e-27	54.9922
GAPVD1	1.11672	3.77949	11.9162	4.08219e-29	2.62969e-27	54.9905
USP34	1.83848	3.83676	11.9061	4.48937e-29	2.88165e-27	54.8961
EP300	3.92571	11.9081	11.9047	4.54924e-29	2.9166e-27	54.883
GLCE	2.28439	5.53288	11.9018	4.67477e-29	2.99352e-27	54.8559
PRRC2B	5.30218	12.5994	11.897	4.8891e-29	3.12705e-27	54.8114
UBQLN2	3.76294	13.6722	11.8956	4.95538e-29	3.16568e-27	54.798
PKN2	2.6471	8.49455	11.8912	5.16313e-29	3.29449e-27	54.7573
TADA1	1.26901	4.29388	11.8857	5.43788e-29	3.4657e-27	54.7058
GPN3	2.38226	7.63958	11.8825	5.60646e-29	3.56892e-27	54.6755
ACTR10	3.75279	12.3008	11.8818	5.64367e-29	3.58836e-27	54.6689
EPRS	8.39625	23.8541	11.8772	5.89352e-29	3.73839e-27	54.6259
CD46	12.2708	31.4329	11.8737	6.09013e-29	3.85403e-27	54.5933
XRN2	7.94877	25.6271	11.8716	6.20872e-29	3.92447e-27	54.5742
GBA3	23.1483	28.8962	11.8702	6.29126e-29	3.97197e-27	54.5611
RANBP2	3.08722	8.09602	11.8663	6.5283e-29	4.11681e-27	54.5243
COX11	2.21985	7.31899	11.8635	6.70412e-29	4.22273e-27	54.498
SHLD2	3.15076	8.78369	11.8507	7.55886e-29	4.75555e-27	54.3788
SH3RF1	2.15807	5.97557	11.8366	8.63008e-29	5.41683e-27	54.2472
ATRX	1.74447	4.52851	11.8363	8.65372e-29	5.42535e-27	54.2445
PANK3	2.55151	6.26455	11.8313	9.06911e-29	5.67868e-27	54.198
GALC	3.4765	8.48228	11.8312	9.07889e-29	5.67868e-27	54.1969
PFDN2	-18.2668	39.9049	-11.8305	9.1432e-29	5.71227e-27	54.1899
HMGCR	2.29436	5.3498	11.8253	9.59919e-29	5.99021e-27	54.1416
ABHD17B	2.03364	5.62343	11.825	9.62587e-29	5.99565e-27	54.1388
NAA10	-2.95723	5.79352	-11.8246	9.65868e-29	6.00645e-27	54.1354
SNX12	5.11984	21.9699	11.8194	1.01422e-28	6.29989e-27	54.0869
HHAT	1.1893	2.13378	11.8187	1.02051e-28	6.33165e-27	54.0808
WDFY3-AS2	1.22486	2.24978	11.8179	1.02883e-28	6.37588e-27	54.0727
FOXN3	3.28333	7.45423	11.816	1.04698e-28	6.48093e-27	54.0554
JAK3	-3.55664	4.97593	-11.8133	1.07393e-28	6.64013e-27	54.0301
SCAF11	3.21159	9.32922	11.8127	1.0805e-28	6.67308e-27	54.0241
RNF6	2.3707	7.99543	11.8087	1.12166e-28	6.91933e-27	53.987
BCL2	7.15118	13.96	11.8046	1.16524e-28	7.17993e-27	53.9491
PSENEN	-9.10429	18.5667	-11.8041	1.17082e-28	7.19941e-27	53.9444
KPNA6	2.63101	10.4111	11.8041	1.17107e-28	7.19941e-27	53.9442
SNX19	2.99418	8.99189	11.8018	1.19659e-28	7.33955e-27	53.9228
GLOD4	3.08536	11.3266	11.7927	1.30287e-28	7.98234e-27	53.8383
PCGF5	4.81427	11.6637	11.7919	1.31242e-28	8.03169e-27	53.8311
PTPRK	5.08859	12.4269	11.7906	1.32867e-28	8.12193e-27	53.8188
TIMM21	1.06297	3.79152	11.7892	1.34667e-28	8.22263e-27	53.8055
FBXL17	2.37181	5.07118	11.7875	1.36825e-28	8.3449e-27	53.7897
ATP5PB	11.8506	37.4987	11.7791	1.47993e-28	9.01588e-27	53.7118
TMEM39B	-1.34558	4.79166	-11.7765	1.51698e-28	9.22072e-27	53.6873
CCNT1	1.83733	5.96453	11.7719	1.58254e-28	9.60833e-27	53.6453
HSPA9	26.8779	74.9784	11.7696	1.61799e-28	9.8125e-27	53.6233
GRSF1	3.42587	11.4936	11.767	1.65675e-28	1.00301e-26	53.5998
ELP4	2.44708	7.56838	11.767	1.65759e-28	1.00301e-26	53.5993
PAIP1	3.7511	14.2751	11.7652	1.68586e-28	1.01897e-26	53.5825
BBS7	1.08383	3.27378	11.762	1.73724e-28	1.04885e-26	53.5527
NRAS	7.02659	19.8681	11.7613	1.74846e-28	1.05444e-26	53.5463
BMP1	-4.26721	7.88998	-11.7611	1.75136e-28	1.05501e-26	53.5446
PPP1R18	-7.69192	19.3754	-11.7535	1.88091e-28	1.13178e-26	53.4738
PLEKHA7	2.53352	4.44732	11.7528	1.89319e-28	1.1379e-26	53.4673
NAA35	1.34116	4.1487	11.7524	1.89927e-28	1.14028e-26	53.4641
AP3M1	2.12522	7.4755	11.751	1.9259e-28	1.15498e-26	53.4503
DHX40	3.56602	12.5487	11.7507	1.93017e-28	1.15626e-26	53.4481
MOAP1	7.94665	20.5691	11.7438	2.06013e-28	1.23274e-26	53.3834
LRP6	2.18558	4.59343	11.7407	2.12053e-28	1.26747e-26	53.3547
UBE2G1	2.46295	8.52847	11.7399	2.13568e-28	1.27511e-26	53.3477
MTCH2	8.79196	28.6323	11.7384	2.16578e-28	1.29165e-26	53.3338
EXOSC1	-1.32035	4.50982	-11.736	2.21597e-28	1.32012e-26	53.311
ARHGAP24	4.00813	8.25108	11.7293	2.35773e-28	1.40302e-26	53.2495
RIN2	6.72123	17.5852	11.7274	2.40031e-28	1.42678e-26	53.2317
ADCY9	2.5549	5.91635	11.7252	2.45013e-28	1.45318e-26	53.2113
IVD	4.71323	13.3295	11.725	2.45553e-28	1.45479e-26	53.2091
ALDH9A1	13.2617	36.841	11.7236	2.48817e-28	1.47089e-26	53.196
RNF41	1.73359	7.5141	11.7227	2.5072e-28	1.48051e-26	53.1885
SNX4	5.87746	16.8622	11.7188	2.60117e-28	1.53432e-26	53.1519
PTPN11	6.13217	18.1028	11.7145	2.70811e-28	1.59565e-26	53.1119
ACAD11	1.33888	1.65739	11.7067	2.91333e-28	1.7147e-26	53.0394
MICALL2	-2.60609	3.34574	-11.7023	3.03405e-28	1.7838e-26	52.9991
PABPN1	-8.51118	16.8043	-11.696	3.21792e-28	1.88984e-26	52.9407
TMTC2	1.93558	3.99555	11.6937	3.28823e-28	1.92692e-26	52.9193
SAP30L	2.80805	8.36646	11.6929	3.31382e-28	1.93981e-26	52.9116
PPARA	1.78326	4.24229	11.6896	3.41652e-28	1.99776e-26	52.8813
RPA1	3.67402	14.8029	11.6893	3.42643e-28	2.00138e-26	52.8784
TRIP4	2.13114	9.06573	11.6854	3.55352e-28	2.07336e-26	52.8422
BRAF	1.31634	3.84213	11.6728	3.99451e-28	2.32814e-26	52.7261
THAP1	1.18206	4.27311	11.671	4.06363e-28	2.36587e-26	52.7091
TSN	4.47777	17.4918	11.6671	4.21368e-28	2.45058e-26	52.6731
AC018752.1	1.04596	1.35026	11.6662	4.24758e-28	2.46497e-26	52.6651
S100A11	-277.92	429.87	-11.665	4.29448e-28	2.48951e-26	52.6542
DENND5B	1.16748	2.6486	11.6624	4.40017e-28	2.54803e-26	52.6301
SKAP2	7.44399	17.9877	11.6611	4.45694e-28	2.57813e-26	52.6174
TAZ	-2.48662	5.42742	-11.66	4.50026e-28	2.6004e-26	52.6078
PGM2	2.69515	7.90867	11.6546	4.73412e-28	2.7326e-26	52.5575
ATP11B	2.44003	6.90567	11.6539	4.7623e-28	2.74592e-26	52.5516
NUP205	2.15809	6.64254	11.651	4.89482e-28	2.81931e-26	52.5244
FAM120A	7.83044	27.0813	11.6494	4.96653e-28	2.85756e-26	52.5099
GIPC2	6.90667	11.6194	11.6492	4.97875e-28	2.86153e-26	52.5075
FRS2	1.44009	4.23827	11.6471	5.07445e-28	2.91343e-26	52.4886
BECN1	1.85835	6.87299	11.6452	5.16532e-28	2.96244e-26	52.471
POLR2H	-4.85437	13.8733	-11.6429	5.27853e-28	3.02415e-26	52.4495
SMAD5	2.95095	8.64306	11.6386	5.4905e-28	3.14225e-26	52.4104
SETD7	3.12099	7.77522	11.6366	5.596e-28	3.19583e-26	52.3915
ACTB	-347.456	1215.04	-11.628	6.06095e-28	3.45769e-26	52.3123
SCP2	5.85814	19.2704	11.6277	6.07612e-28	3.46268e-26	52.3098
USP38	2.05292	4.9447	11.6248	6.24594e-28	3.5557e-26	52.2824
GCC2	1.96143	4.45042	11.623	6.35288e-28	3.61276e-26	52.2656
NAA15	1.48062	4.53706	11.6214	6.44367e-28	3.66052e-26	52.2515
ANK3	2.23259	2.95738	11.6191	6.58742e-28	3.73824e-26	52.2296
ENDOD1	9.12418	20.8136	11.6157	6.79587e-28	3.85247e-26	52.1987
GNL3L	1.70856	3.77107	11.6126	6.99159e-28	3.95925e-26	52.1705
C1orf210	5.70952	6.87532	11.6078	7.31564e-28	4.13407e-26	52.1255
AC012510.1	-1.04746	1.44078	-11.607	7.36736e-28	4.15893e-26	52.1185
DUS1L	-3.51068	9.37794	-11.6046	7.53644e-28	4.24945e-26	52.096
BPNT1	2.96212	8.48091	11.6045	7.5435e-28	4.24945e-26	52.0951
SIN3A	1.31905	5.37116	11.6018	7.7341e-28	4.35227e-26	52.0703
HLF	3.37431	5.06976	11.5993	7.91095e-28	4.44714e-26	52.0479
CBLL1	1.87438	5.52502	11.5987	7.95824e-28	4.46906e-26	52.0419
SNRPF	-3.65117	8.72382	-11.5974	8.0555e-28	4.51692e-26	52.0299
EIF4H	19.6479	78.5817	11.5973	8.06024e-28	4.51692e-26	52.0293
SLC25A46	2.59353	7.68748	11.5946	8.26933e-28	4.62928e-26	52.0039
IGF1R	4.2742	8.85871	11.5884	8.75824e-28	4.89789e-26	51.9469
RHOT1	1.537	6.14163	11.5881	8.78053e-28	4.90526e-26	51.9443
PHKG2	-1.28872	3.0773	-11.5873	8.84563e-28	4.9365e-26	51.937
CTBP1	-3.12863	13.4418	-11.5841	9.11273e-28	5.0803e-26	51.9075
IFNAR1	5.75565	19.493	11.5784	9.60729e-28	5.33943e-26	51.855
HEATR5B	1.7619	5.33586	11.5759	9.8338e-28	5.45968e-26	51.8319
ATL2	2.92772	8.98803	11.5748	9.93753e-28	5.5116e-26	51.8215
SH3BGRL2	3.98282	8.33149	11.5739	1.00195e-27	5.55132e-26	51.8133
BBX	2.82648	6.63588	11.5732	1.00826e-27	5.58054e-26	51.8071
TSR1	2.35697	8.58806	11.5701	1.03809e-27	5.73976e-26	51.7782
CASC4	8.40818	24.6713	11.5603	1.13586e-27	6.27389e-26	51.6888
RBBP9	4.39658	11.9543	11.5563	1.17902e-27	6.50564e-26	51.6518
C11orf58	3.89478	15.09	11.5522	1.22502e-27	6.7525e-26	51.6138
MIIP	-2.60641	4.42362	-11.5517	1.23048e-27	6.77569e-26	51.6094
MICU2	4.0793	11.6066	11.5502	1.24757e-27	6.86279e-26	51.5957
ZNF787	-2.21265	6.06451	-11.5486	1.26665e-27	6.95353e-26	51.5807
PFDN6	-3.93422	8.96392	-11.5474	1.28081e-27	7.0241e-26	51.5696
HCFC1R1	-51.5931	82.879	-11.5432	1.33106e-27	7.29227e-26	51.5314
HIBADH	17.5361	41.7024	11.539	1.38389e-27	7.57398e-26	51.4928
RPS15	-55.6105	123.502	-11.5338	1.4528e-27	7.94304e-26	51.4446
ECHDC1	2.54149	8.33366	11.5216	1.62599e-27	8.88095e-26	51.3328
FARP1	1.92915	4.60132	11.5188	1.66839e-27	9.10329e-26	51.3073
DLST	9.5617	24.4613	11.5177	1.68537e-27	9.18661e-26	51.2972
DDX46	1.82912	6.09386	11.5174	1.68982e-27	9.20157e-26	51.2946
AP000254.1	-1.28603	2.79241	-11.514	1.74402e-27	9.48713e-26	51.2633
MCUR1	1.48369	5.65287	11.5127	1.76596e-27	9.59677e-26	51.2508
FCF1	2.08934	7.07644	11.5115	1.78516e-27	9.69134e-26	51.2401
HSPB1	-209.822	307.703	-11.5089	1.82812e-27	9.91455e-26	51.2165
IGF2R	6.43165	15.6735	11.5081	1.84231e-27	9.98147e-26	51.2088
TNS3	8.17182	24.3862	11.506	1.87879e-27	1.01689e-25	51.1894
FRK	1.5702	2.87366	11.5008	1.9698e-27	1.06401e-25	51.1424
CLIC4	67.1779	135.07	11.4965	2.04977e-27	1.10507e-25	51.1029
POLR2J	-10.7043	21.0833	-11.4965	2.04992e-27	1.10507e-25	51.1029
RPS2	-145.676	316.892	-11.4955	2.06879e-27	1.11412e-25	51.0938
LRP2	30.9347	34.6697	11.4948	2.08202e-27	1.12013e-25	51.0874
DYNC2H1	1.04404	2.06849	11.4939	2.10089e-27	1.12916e-25	51.0785
VPS13B	1.37293	2.87194	11.4882	2.21323e-27	1.18835e-25	51.0268
PRKAR2A	2.41314	7.02314	11.488	2.21689e-27	1.18913e-25	51.0252
C19orf53	-27.5973	59.1704	-11.4877	2.22389e-27	1.1917e-25	51.022
ZNF14	1.06715	3.2687	11.4804	2.38003e-27	1.2741e-25	50.9547
MBTPS1	2.96514	13.3788	11.4769	2.45614e-27	1.31353e-25	50.9234
WAPL	2.75536	9.09132	11.4768	2.45862e-27	1.31356e-25	50.9224
APPL2	2.91692	8.71683	11.4732	2.54302e-27	1.3573e-25	50.8889
UBXN4	7.66959	29.7943	11.4698	2.62364e-27	1.39895e-25	50.858
AKAP1	3.44089	10.2918	11.4549	3.00928e-27	1.6014e-25	50.7219
GSPT1	4.2083	13.6486	11.4543	3.0271e-27	1.60929e-25	50.716
RNF170	1.64937	5.0243	11.4496	3.15971e-27	1.67814e-25	50.6735
JAK1	15.5464	47.6274	11.4454	3.28375e-27	1.7423e-25	50.6353
SLC25A30	3.921	7.15247	11.4448	3.30403e-27	1.75133e-25	50.6292
ARPC3	-16.8705	60.1174	-11.4416	3.40265e-27	1.80183e-25	50.6
AC022400.7	-1.86095	2.81238	-11.4381	3.51197e-27	1.85789e-25	50.5686
AGPAT5	4.70805	11.0208	11.4364	3.56745e-27	1.88354e-25	50.553
TMEM167B	3.14449	12.7185	11.4363	3.57144e-27	1.8838e-25	50.5519
PHF3	3.20882	9.06931	11.4354	3.60351e-27	1.89886e-25	50.543
ADD3	9.23957	21.5084	11.4338	3.65577e-27	1.92452e-25	50.5288
NCKAP5L	-1.26315	3.24489	-11.4319	3.71922e-27	1.95601e-25	50.5117
AC026401.3	-1.91808	3.60197	-11.4294	3.80535e-27	1.99935e-25	50.489
IKZF5	1.68425	4.99638	11.4272	3.88336e-27	2.03835e-25	50.4688
AC115837.1	2.8689	5.79369	11.4225	4.05467e-27	2.12412e-25	50.426
ACER2	1.18344	2.02714	11.4217	4.08579e-27	2.13627e-25	50.4184
DCAF15	-2.31168	7.19067	-11.4204	4.13679e-27	2.16084e-25	50.4061
MTHFD1	3.43168	9.32507	11.4191	4.18446e-27	2.18363e-25	50.3947
EIF4B	33.6628	87.4032	11.4147	4.35855e-27	2.27227e-25	50.3543
SUCLG2	9.00807	21.6776	11.4137	4.39705e-27	2.29013e-25	50.3455
BLOC1S5	3.62145	9.88555	11.4025	4.87431e-27	2.52891e-25	50.2433
ATF1	2.2111	7.43445	11.4018	4.90705e-27	2.54345e-25	50.2366
KBTBD7	1.20017	2.86643	11.401	4.94074e-27	2.55845e-25	50.2299
2022-03-05	2.1126	7.56226	11.4001	4.98555e-27	2.57917e-25	50.2209
FBXO8	2.34371	8.42816	11.3987	5.05001e-27	2.60751e-25	50.2082
FKBP8	-27.8337	88.0949	-11.3976	5.09836e-27	2.62995e-25	50.1987
FAT4	1.47742	2.34238	11.3934	5.3018e-27	2.73228e-25	50.1599
KIAA1143	1.52359	4.90756	11.3919	5.37594e-27	2.76255e-25	50.1461
CIAO1	3.41499	19.7206	11.3816	5.90515e-27	3.02584e-25	50.0529
ZNF329	1.25464	3.16085	11.3812	5.92717e-27	3.03424e-25	50.0492
CAPN7	1.39387	4.33055	11.3803	5.97717e-27	3.05693e-25	50.0409
ZNF253	1.18905	3.08401	11.3798	6.00725e-27	3.0694e-25	50.0359
NCOA2	2.61246	6.14941	11.3773	6.1462e-27	3.13522e-25	50.0132
PDZD8	2.95185	6.05214	11.3773	6.14771e-27	3.13522e-25	50.013
MBTPS2	1.46237	3.75921	11.374	6.33394e-27	3.22713e-25	49.9834
CCDC130	-3.04446	7.04722	-11.3716	6.47532e-27	3.29605e-25	49.9615
SBNO1	1.48521	4.97485	11.3684	6.66905e-27	3.39146e-25	49.9322
UQCRC2	14.9343	34.7045	11.3636	6.97098e-27	3.54165e-25	49.8883
UNC119B	6.59046	15.7694	11.3621	7.06482e-27	3.58595e-25	49.875
RPP21	-1.26875	3.09816	-11.3606	7.16173e-27	3.63171e-25	49.8615
METTL26	-24.0601	39.6943	-11.3597	7.22007e-27	3.65785e-25	49.8534
KLHL20	1.66017	5.39648	11.3557	7.49115e-27	3.79162e-25	49.8169
FAM50A	-10.7762	25.9381	-11.3548	7.55673e-27	3.82122e-25	49.8082
USP22	8.91007	28.0892	11.3535	7.64161e-27	3.86052e-25	49.7971
SIRT7	-1.04768	2.66611	-11.3534	7.65506e-27	3.86369e-25	49.7954
NFATC3	1.14744	3.21548	11.349	7.96496e-27	4.01258e-25	49.756
ACSL1	26.7917	41.9886	11.3487	7.98842e-27	4.02064e-25	49.7531
SNRNP200	6.97966	23.8013	11.3483	8.02125e-27	4.03339e-25	49.749
ADCK5	-1.15741	2.24833	-11.3475	8.0737e-27	4.05598e-25	49.7426
TLR3	8.14488	15.8524	11.3448	8.28189e-27	4.15669e-25	49.7173
DNAJB14	1.5733	3.95821	11.344	8.33874e-27	4.17744e-25	49.7105
DGAT1	-2.30414	7.38104	-11.3338	9.16002e-27	4.58035e-25	49.6173
SRM	-11.19	21.7086	-11.3304	9.44462e-27	4.71509e-25	49.5869
NT5DC1	2.20617	6.06791	11.3304	9.447e-27	4.71509e-25	49.5867
TMEM200A	4.50187	8.4966	11.3289	9.58202e-27	4.77806e-25	49.5726
REST	1.97978	5.51773	11.3209	1.03025e-26	5.12783e-25	49.5007
ARL5A	4.33728	10.0901	11.3155	1.0829e-26	5.37996e-25	49.4512
NEBL	3.0618	4.6846	11.3115	1.12284e-26	5.5732e-25	49.4153
RPL28	-40.5514	77.8358	-11.3114	1.12432e-26	5.57543e-25	49.414
CHURC1	3.44099	9.49892	11.3094	1.14513e-26	5.6734e-25	49.3958
CYFIP2	10.7745	18.1988	11.3079	1.1612e-26	5.74775e-25	49.3819
IL15RA	-2.90591	5.70872	-11.3047	1.19546e-26	5.91185e-25	49.3531
RSBN1	1.50619	4.61789	11.3044	1.19893e-26	5.92005e-25	49.3502
SLC16A4	18.7029	36.9293	11.3043	1.19931e-26	5.92005e-25	49.3499
ELF1	5.22591	16.3049	11.3018	1.22775e-26	6.05485e-25	49.3267
UMAD1	2.86653	6.9026	11.2948	1.30868e-26	6.44811e-25	49.2633
ETFA	5.49399	16.1158	11.2918	1.34513e-26	6.62163e-25	49.2361
SCARB2	14.6737	55.7455	11.2897	1.37121e-26	6.74385e-25	49.217
SLC35B4	1.89525	5.53862	11.2849	1.4325e-26	7.03256e-25	49.1736
TMUB1	-6.6709	15.2003	-11.2849	1.43252e-26	7.03256e-25	49.1736
PPP1R14BP3	-12.3	17.1393	-11.2788	1.51464e-26	7.42889e-25	49.1183
ZNF697	1.85176	3.40043	11.2717	1.61643e-26	7.92095e-25	49.0538
NUP155	1.17502	3.68802	11.2644	1.72701e-26	8.45512e-25	48.9881
PDZK1	25.376	41.7068	11.2637	1.73771e-26	8.49979e-25	48.982
DPP8	1.45385	4.88858	11.2623	1.75996e-26	8.60082e-25	48.9694
SLC35E1	3.52248	13.2853	11.2609	1.78362e-26	8.70844e-25	48.9561
CD164	15.7096	51.8085	11.2608	1.78522e-26	8.70844e-25	48.9552
ARHGAP4	-4.62751	7.82478	-11.2589	1.81607e-26	8.8509e-25	48.9382
CNIH1	5.50482	15.4145	11.257	1.84751e-26	8.99602e-25	48.9212
SNAP29	1.53473	8.37628	11.2569	1.84989e-26	8.99948e-25	48.9199
TRUB1	3.15636	6.85963	11.2567	1.85318e-26	9.00735e-25	48.9182
VPS54	2.26122	8.04236	11.254	1.89992e-26	9.22619e-25	48.8934
RAB3GAP1	2.75093	11.9073	11.2476	2.01373e-26	9.76127e-25	48.8357
FAM114A2	1.18838	4.70342	11.2452	2.05781e-26	9.96595e-25	48.8142
BPHL	1.66897	3.65327	11.2366	2.22572e-26	1.07694e-24	48.7364
CCDC43	1.86888	8.2702	11.2351	2.25703e-26	1.09111e-24	48.7226
ITGA6	20.1429	36.0255	11.2344	2.27145e-26	1.0971e-24	48.7162
ZNF627	1.58316	4.77527	11.2337	2.28454e-26	1.10243e-24	48.7105
SARAF	58.6338	168.38	11.2334	2.29048e-26	1.10333e-24	48.708
B3GALNT1	4.61435	8.74025	11.232	2.31991e-26	1.1165e-24	48.6953
PIK3CA	1.52012	3.68902	11.2289	2.38783e-26	1.14816e-24	48.6667
EIF4BP6	1.09104	2.09894	11.2286	2.39384e-26	1.15003e-24	48.6642
SH3GL1	-8.07076	25.9207	-11.2211	2.56318e-26	1.23028e-24	48.5964
AC118549.1	1.18709	4.34287	11.216	2.68516e-26	1.28654e-24	48.5502
RANBP6	1.96842	5.99071	11.2135	2.74698e-26	1.31436e-24	48.5277
TBL1X	5.24744	13.2902	11.2125	2.77151e-26	1.3232e-24	48.5188
EFCAB14	8.96289	29.408	11.2107	2.81668e-26	1.34357e-24	48.5028
PGAM1	10.9999	29.9715	11.204	2.99591e-26	1.42665e-24	48.4416
PLPBP	5.29436	18.6899	11.2017	3.05862e-26	1.45511e-24	48.4211
PUSL1	-1.34491	2.306	-11.2012	3.07213e-26	1.46025e-24	48.4167
FOPNL	5.11053	17.297	11.2009	3.08069e-26	1.46303e-24	48.4139
PAIP2	6.74027	24.9648	11.1971	3.18862e-26	1.51162e-24	48.3798
GCC1	1.679	5.24135	11.1917	3.34944e-26	1.58646e-24	48.3309
TRMT1	-3.98273	9.044	-11.1901	3.39742e-26	1.60777e-24	48.3168
PGK1	75.1785	190.723	11.189	3.43373e-26	1.62353e-24	48.3063
CHMP5	11.3669	34.3431	11.1836	3.60661e-26	1.70228e-24	48.2576
CUBN	29.3924	34.2115	11.1748	3.90345e-26	1.84078e-24	48.1791
GAB1	1.32218	3.43941	11.1691	4.11178e-26	1.93732e-24	48.1275
ARL14EP	1.25247	4.7764	11.1681	4.15086e-26	1.95402e-24	48.1181
USP25	1.71813	5.90845	11.1665	4.2105e-26	1.98037e-24	48.104
IQGAP2	4.19154	6.32915	11.1641	4.30472e-26	2.02292e-24	48.082
MRPS30	2.05487	5.90397	11.1584	4.53134e-26	2.12571e-24	48.0311
GTF2IP13	-1.2073	1.60471	-11.1566	4.6057e-26	2.15871e-24	48.015
AGAP2-AS1	-4.35838	5.43672	-11.1541	4.71193e-26	2.20658e-24	47.9924
TRHDE	1.42885	1.8231	11.1539	4.7195e-26	2.2082e-24	47.9908
FBXO38	1.30865	5.10772	11.1467	5.03963e-26	2.3539e-24	47.9257
TAOK1	1.83362	5.35797	11.1418	5.2693e-26	2.45904e-24	47.8815
DYNLL2	6.47423	18.2063	11.1372	5.49069e-26	2.55792e-24	47.8406
NUMBL	-1.6728	2.1618	-11.137	5.50391e-26	2.5605e-24	47.8382
DUSP16	2.55313	8.04088	11.1369	5.50574e-26	2.5605e-24	47.8379
ACLY	35.8057	88.5976	11.1295	5.89007e-26	2.73452e-24	47.771
QTRT1	-6.50321	12.3012	-11.129	5.91785e-26	2.74505e-24	47.7663
IDH3A	1.89708	3.1837	11.1271	6.01778e-26	2.789e-24	47.7497
ZNF428	-4.32148	11.9726	-11.1254	6.11468e-26	2.83147e-24	47.7338
EIF4E3	1.56217	4.14645	11.1233	6.22914e-26	2.88199e-24	47.7155
EXOC7	2.00502	8.41293	11.1194	6.45447e-26	2.98112e-24	47.6802
C1D	1.38632	4.28794	11.1167	6.61607e-26	3.05314e-24	47.6557
METTL7A	20.4334	45.9332	11.1145	6.74756e-26	3.1085e-24	47.6362
RC3H2	1.8856	4.96551	11.114	6.77499e-26	3.11846e-24	47.6321
KXD1	-3.00687	14.9245	-11.1137	6.7982e-26	3.12648e-24	47.6287
THUMPD1	3.10873	12.3205	11.1125	6.86885e-26	3.15627e-24	47.6185
PPP1R14B	-14.9165	26.6401	-11.109	7.09344e-26	3.25669e-24	47.5866
ATP11C	2.22101	5.36129	11.1082	7.14348e-26	3.27408e-24	47.5796
NUMB	3.56649	9.82965	11.0984	7.80254e-26	3.57311e-24	47.4921
SYNRG	1.312	4.27216	11.0912	8.33408e-26	3.81005e-24	47.4267
GUF1	1.8195	5.73824	11.0862	8.71894e-26	3.97924e-24	47.3819
LMAN1	13.9768	39.9333	11.0827	8.99667e-26	4.10251e-24	47.3508
PEX3	2.91313	7.49988	11.07	1.00937e-25	4.59888e-24	47.2367
ARMCX3	6.28682	18.1677	11.0699	1.01036e-25	4.59949e-24	47.2357
MTMR10	2.28585	6.63844	11.0639	1.06634e-25	4.84206e-24	47.1822
ELP1	1.9516	6.66738	11.058	1.12433e-25	5.10107e-24	47.1297
PLEKHA2	7.76883	19.4819	11.0569	1.13585e-25	5.149e-24	47.1196
TNKS2	3.56895	11.4192	11.0519	1.18854e-25	5.38033e-24	47.0746
CNPY2	-2.89185	8.21106	-11.0518	1.18888e-25	5.38033e-24	47.0743
RNU5B-2P	-1.07575	1.63754	-11.0517	1.19067e-25	5.3839e-24	47.0728
ZBTB17	-1.61001	5.20003	-11.0492	1.21765e-25	5.50129e-24	47.0506
CDC42BPB	6.38548	17.9339	11.0459	1.25445e-25	5.66034e-24	47.0211
CEBPB	-19.1242	24.3658	-11.0458	1.25496e-25	5.66034e-24	47.0207
GNA13	7.0039	21.0465	11.0451	1.26323e-25	5.69288e-24	47.0141
C4orf3	16.9483	59.5705	11.0401	1.32104e-25	5.94347e-24	46.9698
PYCARD	-7.52862	10.0795	-11.0391	1.33335e-25	5.99382e-24	46.9606
ICE1	1.77583	5.16726	11.0374	1.35383e-25	6.08085e-24	46.9454
IPO11	1.70675	4.77207	11.0322	1.41914e-25	6.36887e-24	46.8987
PRKRIP1	-2.74182	8.21758	-11.0305	1.44148e-25	6.46372e-24	46.8832
FAM84B	7.18522	14.296	11.0295	1.45387e-25	6.51389e-24	46.8747
FBXO28	2.85221	8.81553	11.0269	1.48841e-25	6.65754e-24	46.8514
LRRC58	2.90958	8.03443	11.0266	1.49265e-25	6.67098e-24	46.8486
FAM193B	-6.47604	8.6511	-11.0249	1.51583e-25	6.76896e-24	46.8333
RNPEPL1	-4.99991	14.0554	-11.0217	1.56016e-25	6.95852e-24	46.8048
LUZP1	2.3543	6.23277	11.0216	1.56087e-25	6.95852e-24	46.8043
ANKMY2	3.5714	9.81114	11.0194	1.59236e-25	7.08719e-24	46.7845
RABEP2	-1.9078	4.95262	-11.0112	1.71445e-25	7.62426e-24	46.7112
ZBTB33	1.97784	5.41516	11.0088	1.75242e-25	7.7867e-24	46.6895
BID	-1.85657	5.89739	-11.0081	1.76365e-25	7.83013e-24	46.6832
PAXIP1-AS2	1.13552	3.02168	11.0074	1.77472e-25	7.8728e-24	46.677
HNRNPH2	10.1707	40.1542	11.003	1.84583e-25	8.17477e-24	46.638
RPRD2	2.78079	8.88144	11.0013	1.87512e-25	8.29767e-24	46.6224
PTPRA	4.10384	20.8225	11.0003	1.89205e-25	8.36572e-24	46.6135
ASNSD1	3.98894	15.1696	10.9989	1.91508e-25	8.46062e-24	46.6015
U62317.2	-5.29742	6.8245	-10.9964	1.95967e-25	8.6505e-24	46.5786
TRAPPC1	-21.4858	61.163	-10.9955	1.97498e-25	8.71094e-24	46.5709
PAPOLA	3.1288	12.1671	10.991	2.0571e-25	9.06572e-24	46.5305
FHL3	-5.03727	9.62738	-10.9887	2.09848e-25	9.24053e-24	46.5108
C7orf43	-1.46505	3.75173	-10.9838	2.19437e-25	9.65486e-24	46.4664
ZNF580	-3.05215	7.25016	-10.9836	2.19788e-25	9.6624e-24	46.4649
PNKP	-2.49833	6.42233	-10.9832	2.20635e-25	9.69172e-24	46.461
ITSN2	1.6987	5.69077	10.9801	2.26807e-25	9.95474e-24	46.4337
FBXW2	1.70059	6.07168	10.9761	2.35046e-25	1.02996e-23	46.3983
PARG	1.04438	3.37066	10.9696	2.49206e-25	1.09112e-23	46.3403
CERS6	1.57631	3.48753	10.9694	2.49728e-25	1.09252e-23	46.3382
PHAX	2.47076	9.37112	10.9665	2.56352e-25	1.11967e-23	46.3122
LTN1	1.53226	4.12033	10.964	2.62088e-25	1.1438e-23	46.2903
ZSWIM5	1.64469	2.85802	10.9599	2.72035e-25	1.18625e-23	46.2533
HIBCH	2.50996	5.25523	10.9567	2.7981e-25	1.21916e-23	46.2254
SART1	-3.26505	12.9139	-10.9564	2.80656e-25	1.22186e-23	46.2224
AIDA	2.72589	7.69527	10.9552	2.83644e-25	1.23288e-23	46.2119
TWISTNB	1.66326	5.68832	10.9527	2.89975e-25	1.25938e-23	46.19
DDX3X	13.7225	37.1464	10.9525	2.90516e-25	1.26071e-23	46.1882
SLC44A1	2.63683	7.4659	10.9516	2.92846e-25	1.26878e-23	46.1802
WDR35	1.4765	4.15924	10.9485	3.01253e-25	1.30311e-23	46.1522
ARHGAP32	1.37591	3.3179	10.9478	3.03055e-25	1.30985e-23	46.1463
AMOTL1	3.28485	7	10.9472	3.04773e-25	1.31622e-23	46.1406
LZTFL1	1.10989	3.23275	10.9442	3.13015e-25	1.35073e-23	46.1142
PRDX3	18.6431	49.0603	10.9428	3.17079e-25	1.36717e-23	46.1014
AC073869.1	-2.92496	4.59389	-10.9406	3.23297e-25	1.39194e-23	46.0821
YES1	4.8752	13.696	10.9406	3.2334e-25	1.39194e-23	46.082
PRKAA1	4.43215	14.3588	10.9398	3.25717e-25	1.40105e-23	46.0747
USP1	2.80351	8.30865	10.9393	3.27132e-25	1.40489e-23	46.0704
KCTD17	-2.45289	4.35859	-10.9365	3.35365e-25	1.4391e-23	46.0458
MORF4L1	7.27694	32.5103	10.9349	3.40317e-25	1.45919e-23	46.0312
CLASRP	-3.13118	5.95014	-10.9339	3.43351e-25	1.47103e-23	46.0224
AUP1	-11.8506	39.9773	-10.927	3.65429e-25	1.56437e-23	45.9606
IPO7	8.29028	22.6751	10.9232	3.78002e-25	1.61691e-23	45.9271
CYBA	-21.4517	40.7475	-10.9228	3.79149e-25	1.62053e-23	45.9241
METTL13	1.9477	7.36703	10.9211	3.85238e-25	1.64525e-23	45.9083
CLDN12	2.37373	6.69461	10.9196	3.9016e-25	1.66495e-23	45.8957
SH2B2	-1.31814	2.8033	-10.9191	3.92224e-25	1.67243e-23	45.8905
MICAL1	-3.46949	6.54119	-10.918	3.95815e-25	1.68641e-23	45.8814
NOC4L	-2.32487	7.35278	-10.9168	4.00182e-25	1.70367e-23	45.8705
ODF3B	-8.63012	11.7944	-10.9101	4.25012e-25	1.80795e-23	45.8109
SPPL2B	-3.13276	7.01372	-10.9083	4.31763e-25	1.83522e-23	45.7952
GCNT2	1.20039	2.85979	10.9064	4.39448e-25	1.86641e-23	45.7777
NPR3	25.0951	26.3188	10.9061	4.40344e-25	1.86874e-23	45.7757
MRPL45	6.74583	22.4855	10.9046	4.46456e-25	1.89319e-23	45.762
SLC30A1	5.66238	13.072	10.8974	4.75928e-25	2.01657e-23	45.6986
RAD23B	7.33437	29.3113	10.8951	4.86061e-25	2.05789e-23	45.6778
RSPH3	1.49184	4.39142	10.8927	4.96358e-25	2.09983e-23	45.657
STAC3	-1.14911	2.16914	-10.8872	5.21573e-25	2.20477e-23	45.6078
MAP2K2	-4.97549	16.4227	-10.8845	5.34186e-25	2.25632e-23	45.5841
CNOT6L	2.65811	7.45652	10.8836	5.38456e-25	2.27257e-23	45.5762
FAM110A	-1.55003	4.40677	-10.879	5.61317e-25	2.36535e-23	45.535
TFB2M	2.23213	6.75344	10.876	5.7667e-25	2.42815e-23	45.5082
PIGV	1.68556	5.87431	10.8701	6.07806e-25	2.55326e-23	45.4561
PI4KA	1.96369	6.23881	10.8699	6.0878e-25	2.55536e-23	45.4545
SYNJ2BP	3.33952	6.91242	10.8689	6.14154e-25	2.57591e-23	45.4458
TROVE2	1.9483	4.92293	10.8681	6.18428e-25	2.59182e-23	45.4389
ENKD1	-4.16957	8.544	-10.8675	6.22004e-25	2.60477e-23	45.4332
HECTD1	3.99716	10.0638	10.866	6.30163e-25	2.63689e-23	45.4203
KIF5B	6.9507	24.2497	10.8639	6.42282e-25	2.68552e-23	45.4014
KRAS	2.09225	6.36079	10.8591	6.70517e-25	2.8014e-23	45.3587
ZDHHC5	4.38074	22.3653	10.8545	6.9835e-25	2.91542e-23	45.3184
TRIP12	4.52398	14.5788	10.8535	7.04669e-25	2.93952e-23	45.3095
SLCO4C1	13.1846	20.4638	10.852	7.14533e-25	2.97836e-23	45.2957
CSNK1A1	3.8704	11.6882	10.8517	7.16135e-25	2.98273e-23	45.2935
ENPP5	4.51229	6.69979	10.8514	7.17881e-25	2.98769e-23	45.291
HACD2	3.30783	9.4857	10.8511	7.20101e-25	2.99462e-23	45.288
KTN1	3.87632	9.91715	10.8505	7.24119e-25	3.00901e-23	45.2825
ESYT1	9.04221	30.161	10.8447	7.6259e-25	3.16642e-23	45.2311
NADK2	2.33061	7.56201	10.8432	7.72403e-25	3.2047e-23	45.2185
WDSUB1	2.64765	7.16575	10.84	7.9532e-25	3.29724e-23	45.1895
PIGN	1.08334	3.37492	10.8364	8.21024e-25	3.39857e-23	45.1579
DCTN1	4.11129	15.0421	10.836	8.23871e-25	3.40774e-23	45.1545
SPACA6	-1.01988	1.37591	-10.8343	8.36458e-25	3.45714e-23	45.1395
PRR14	-2.57394	9.15375	-10.8273	8.90602e-25	3.67528e-23	45.0773
PAIP2B	2.49877	2.75278	10.827	8.92877e-25	3.68185e-23	45.0747
ARF5	-16.4809	56.7508	-10.8255	9.04392e-25	3.72648e-23	45.062
AGO1	1.05828	3.61479	10.8241	9.15852e-25	3.77082e-23	45.0495
OXSR1	2.25205	9.00393	10.824	9.16928e-25	3.77237e-23	45.0484
RCBTB2	6.14075	16.973	10.8236	9.19796e-25	3.78128e-23	45.0453
RALGAPB	1.57695	5.80073	10.823	9.25397e-25	3.8014e-23	45.0393
AC025449.1	-1.36761	2.7014	-10.8202	9.4827e-25	3.88351e-23	45.0151
CDK2AP2	-24.6144	44.6238	-10.8177	9.69956e-25	3.9693e-23	44.9926
CPLANE2	1.1888	3.05306	10.8169	9.76573e-25	3.99334e-23	44.9859
SCAF8	1.97492	7.24673	10.8109	1.03061e-24	4.20472e-23	44.9325
TMEM59	7.84383	35.2482	10.8049	1.08665e-24	4.42794e-23	44.88
CNNM3	3.28166	9.95846	10.8049	1.08696e-24	4.42794e-23	44.8797
CORO1B	-3.48746	15.0567	-10.8036	1.09953e-24	4.47574e-23	44.8683
C5orf51	1.83597	6.99887	10.8031	1.10393e-24	4.49026e-23	44.8644
DNAJC14	1.52436	5.39745	10.8014	1.12132e-24	4.5541e-23	44.8489
SNHG9	-3.06227	3.33432	-10.7905	1.23488e-24	5.01156e-23	44.7532
HADH	6.77351	15.5191	10.7878	1.26532e-24	5.13122e-23	44.7291
UTP4	3.65739	10.686	10.7845	1.30299e-24	5.27855e-23	44.7
PCM1	2.58328	8.05912	10.7845	1.30361e-24	5.27855e-23	44.6995
RAB10	10.7119	43.3027	10.7791	1.36662e-24	5.52536e-23	44.6527
DCTN4	3.64494	14.3788	10.7744	1.42524e-24	5.75807e-23	44.6111
FUBP3	2.33335	9.8088	10.7726	1.44801e-24	5.84566e-23	44.5953
CDS1	3.85008	5.42237	10.7719	1.45694e-24	5.87293e-23	44.5892
CYP7B1	2.74393	4.11411	10.7718	1.45879e-24	5.87599e-23	44.588
FPGT	1.59314	4.6757	10.7692	1.49269e-24	6.00804e-23	44.5652
UBR2	2.03	7.2471	10.7636	1.56909e-24	6.30609e-23	44.5157
QSER1	1.51821	4.01932	10.7611	1.60463e-24	6.44414e-23	44.4935
REEP4	-2.74758	6.76509	-10.7569	1.66453e-24	6.67972e-23	44.4572
CD2AP	5.77883	13.08	10.7562	1.67611e-24	6.71617e-23	44.4503
MRGBP	-1.96993	6.65481	-10.7557	1.68287e-24	6.73825e-23	44.4463
GNAS	-30.8008	79.6605	-10.7532	1.72105e-24	6.88597e-23	44.4241
PUM2	4.16588	18.6236	10.7526	1.72937e-24	6.91413e-23	44.4193
AC061961.1	1.8163	1.85091	10.7517	1.7443e-24	6.96866e-23	44.4108
COA7	1.25188	3.80324	10.7505	1.76298e-24	7.03807e-23	44.4002
VAMP3	10.7438	45.7084	10.7503	1.76529e-24	7.04207e-23	44.3989
KAT6A	1.79049	5.47813	10.7464	1.82722e-24	7.27835e-23	44.3647
NCR3LG1	1.69487	1.79626	10.7449	1.85168e-24	7.3703e-23	44.3515
STAT5B	3.96465	16.9735	10.7355	2.0124e-24	8.00413e-23	44.269
CPT1A	8.20924	18.3619	10.7338	2.04411e-24	8.12152e-23	44.2535
ZNF444	-1.25542	3.22271	-10.7337	2.04493e-24	8.12152e-23	44.2531
SAMM50	1.84225	8.11152	10.7306	2.10178e-24	8.34113e-23	44.2259
TNPO1	2.98791	9.2675	10.7281	2.14877e-24	8.50883e-23	44.204
HADHA	24.0349	84.1401	10.7256	2.19817e-24	8.69803e-23	44.1815
SOWAHC	3.96461	6.75061	10.7248	2.21283e-24	8.74961e-23	44.1749
KLHL7	1.22277	4.06146	10.7227	2.25424e-24	8.9068e-23	44.1565
TMEM246	3.02533	5.64139	10.7188	2.33445e-24	9.21699e-23	44.1218
MAPK14	2.47339	9.2812	10.7186	2.3378e-24	9.22342e-23	44.1204
DDX6	3.57671	14.1417	10.7178	2.35487e-24	9.28398e-23	44.1132
CPPED1	2.7336	9.10131	10.7165	2.38231e-24	9.38458e-23	44.1017
UCHL5	1.27995	4.59257	10.7164	2.38387e-24	9.38458e-23	44.1011
VTA1	1.47507	5.22421	10.7162	2.38777e-24	9.39306e-23	44.0994
CFAP298	-1.71203	5.28461	-10.7141	2.43294e-24	9.56375e-23	44.0809
FAM120B	1.72168	6.54497	10.7116	2.48729e-24	9.76314e-23	44.059
IMPDH1	-3.86296	7.82007	-10.7093	2.53924e-24	9.95981e-23	44.0385
FNDC3A	5.75575	13.0409	10.7083	2.56106e-24	1.00381e-22	44.03
ADAMTS10	-2.40772	3.31799	-10.7055	2.62546e-24	1.0283e-22	44.0054
COMMD2	2.07169	7.59823	10.7044	2.65145e-24	1.03772e-22	43.9956
ZNHIT1	-7.1046	14.0566	-10.7032	2.67922e-24	1.04783e-22	43.9853
PPFIA1	1.15355	5.14357	10.7026	2.69348e-24	1.05265e-22	43.98
KIAA0100	5.78683	16.4698	10.699	2.78211e-24	1.0865e-22	43.9479
ALDH3A2	12.8892	24.6117	10.696	2.85499e-24	1.11358e-22	43.9223
BPTF	1.79848	5.09132	10.696	2.85559e-24	1.11358e-22	43.9221
TGDS	1.37147	4.83111	10.6909	2.98642e-24	1.16299e-22	43.8777
AHCYL1	7.70523	33.4383	10.6909	2.98661e-24	1.16299e-22	43.8776
PPP2R1B	1.64714	5.33863	10.6902	3.00567e-24	1.16956e-22	43.8713
METAP2	3.80015	15.6737	10.6887	3.04718e-24	1.18486e-22	43.8577
IFFO1	-2.54548	5.13023	-10.6776	3.36046e-24	1.30479e-22	43.7607
RPRD1B	1.48333	6.27958	10.6767	3.38636e-24	1.3139e-22	43.7531
ANKIB1	5.10036	12.1668	10.6756	3.4199e-24	1.32595e-22	43.7433
TLN2	2.78572	5.58653	10.6741	3.46699e-24	1.34325e-22	43.7297
RIOK3	5.3238	17.6844	10.6718	3.53756e-24	1.36862e-22	43.7098
RNGTT	1.05395	3.72833	10.6652	3.74842e-24	1.44916e-22	43.6524
HSD17B12	3.32205	9.12118	10.6588	3.96794e-24	1.53182e-22	43.5959
RASEF	1.72558	3.46847	10.6564	4.05228e-24	1.56214e-22	43.5751
PTP4A1	10.9296	25.9377	10.6561	4.06206e-24	1.5648e-22	43.5727
KIAA1109	2.0795	4.3892	10.6533	4.16609e-24	1.60258e-22	43.5476
RNF14	5.17682	15.8584	10.6515	4.23274e-24	1.62705e-22	43.5319
PDE12	1.03508	2.75618	10.6503	4.27778e-24	1.64202e-22	43.5214
SEL1L	6.31382	17.4432	10.6499	4.29044e-24	1.64571e-22	43.5185
AR	2.11011	3.90175	10.6482	4.35478e-24	1.6692e-22	43.5037
ECPAS	3.40627	13.2292	10.645	4.48111e-24	1.7164e-22	43.4754
OGDH	19.746	48.6231	10.6449	4.48557e-24	1.71689e-22	43.4744
HNRNPU	8.53379	41.4165	10.6423	4.58842e-24	1.755e-22	43.4519
ELOF1	-2.87112	9.26969	-10.6385	4.74472e-24	1.8135e-22	43.4187
RPLP1	-116.827	287.484	-10.6341	4.93093e-24	1.88226e-22	43.3806
NIPSNAP1	12.9482	33.6092	10.6341	4.93161e-24	1.88226e-22	43.3804
SLC52A2	-4.27006	10.3345	-10.6337	4.951e-24	1.88832e-22	43.3765
NCOR1	2.46392	8.34128	10.6318	5.03415e-24	1.91868e-22	43.36
DSTYK	1.31353	4.04474	10.6307	5.08054e-24	1.93499e-22	43.3509
PEX1	1.29199	3.83533	10.63	5.11264e-24	1.94584e-22	43.3447
TNFRSF18	-1.1706	1.17714	-10.6223	5.47062e-24	2.08061e-22	43.2776
CDC5L	2.2519	7.87152	10.6212	5.52812e-24	2.101e-22	43.2672
RAB21	2.20346	7.66334	10.6191	5.62855e-24	2.13615e-22	43.2494
PIK3CB	3.47404	9.05045	10.6168	5.74638e-24	2.17934e-22	43.2289
RAPGEF2	3.02891	7.09259	10.6161	5.7812e-24	2.191e-22	43.2229
CTDSPL2	1.18804	4.36939	10.6115	6.0185e-24	2.27933e-22	43.183
ARID5A	-4.72113	9.5636	-10.611	6.04474e-24	2.28766e-22	43.1787
KLF12	1.22237	3.31017	10.6099	6.10614e-24	2.30927e-22	43.1687
AC009283.1	-1.93185	3.55192	-10.6061	6.31221e-24	2.38553e-22	43.1358
RB1	5.53699	16.8089	10.6027	6.50142e-24	2.45531e-22	43.1065
CDK9	-4.10709	16.7932	-10.6014	6.57879e-24	2.48279e-22	43.0948
KIF13A	1.58128	4.76254	10.5995	6.68745e-24	2.52203e-22	43.0785
BAG5	3.11478	9.97017	10.5933	7.06401e-24	2.6566e-22	43.0242
ACAD8	1.12105	3.47854	10.59	7.27281e-24	2.73322e-22	42.9953
CCDC92	-1.67888	6.91652	-10.5888	7.35124e-24	2.76076e-22	42.9847
TCAIM	1.01599	3.25693	10.5876	7.4265e-24	2.78709e-22	42.9746
YTHDF3	4.73821	14.3701	10.5869	7.4748e-24	2.80326e-22	42.9682
MRPL50	2.48352	7.7762	10.5865	7.50149e-24	2.81131e-22	42.9647
OTUD6B-AS1	1.62472	4.49334	10.5862	7.52054e-24	2.81649e-22	42.9621
UCN	-1.16346	1.33313	-10.5848	7.60788e-24	2.84722e-22	42.9507
RNF169	1.06988	2.44384	10.5823	7.78311e-24	2.91071e-22	42.9281
ATP5F1B	120.257	258.793	10.5808	7.88024e-24	2.94301e-22	42.9158
SMU1	2.02609	9.38022	10.5769	8.1582e-24	3.04471e-22	42.8815
POT1	1.76968	5.23007	10.5749	8.30104e-24	3.09587e-22	42.8643
EHBP1	3.6604	8.51436	10.572	8.51583e-24	3.17378e-22	42.8389
UHMK1	6.20796	14.9854	10.5683	8.79615e-24	3.27573e-22	42.8068
CAMSAP1	1.36643	4.4641	10.5683	8.80155e-24	3.27573e-22	42.8062
PFN1	-79.7886	247.297	-10.5649	9.06353e-24	3.37091e-22	42.7772
ARHGEF1	-4.49162	10.7198	-10.5633	9.19559e-24	3.41766e-22	42.7628
C5orf24	5.24759	16.0824	10.5558	9.81678e-24	3.64351e-22	42.698
RMDN3	1.91279	9.15048	10.551	1.02354e-23	3.79105e-22	42.6566
SETX	2.87002	8.22225	10.5508	1.0261e-23	3.7979e-22	42.6542
GEMIN5	1.73427	5.99406	10.5479	1.05187e-23	3.89061e-22	42.6296
PTMS	-64.6085	175.487	-10.5456	1.07394e-23	3.96951e-22	42.609
JOSD2	-5.33331	11.0373	-10.5426	1.10175e-23	4.06674e-22	42.5837
SPTBN1	15.0709	36.8019	10.5396	1.13201e-23	4.17558e-22	42.5568
LIMD2	-3.56611	5.12366	-10.5393	1.13452e-23	4.18196e-22	42.5546
ISOC1	4.28498	12.0546	10.5378	1.14968e-23	4.23493e-22	42.5415
ELOVL7	9.05687	15.9543	10.5376	1.15183e-23	4.23996e-22	42.5396
TRAPPC13	1.03923	3.11005	10.5364	1.16398e-23	4.28175e-22	42.5292
ACTR6	1.45691	5.5958	10.5349	1.17881e-23	4.3322e-22	42.5167
HIPK1	2.8651	9.36969	10.5349	1.1793e-23	4.3322e-22	42.5162
LPAR2	-1.97742	3.69718	-10.5297	1.23421e-23	4.53083e-22	42.4711
CWF19L2	1.54176	5.21019	10.5292	1.24003e-23	4.5491e-22	42.4665
VANGL1	1.39509	4.0722	10.5245	1.29133e-23	4.73406e-22	42.4263
POLD4	-2.16452	6.37107	-10.5243	1.29356e-23	4.73901e-22	42.4246
USP9X	4.78317	12.3258	10.523	1.30871e-23	4.788e-22	42.4131
RP9	-1.15542	3.58382	-10.5165	1.38574e-23	5.06637e-22	42.3564
CHKB	-1.34699	1.8539	-10.5141	1.41498e-23	5.16975e-22	42.3357
HCFC2	1.12131	3.4401	10.5138	1.41869e-23	5.1798e-22	42.3331
TMCO3	2.08413	5.85146	10.5122	1.43775e-23	5.24229e-22	42.3199
TP53I13	-3.3791	8.40293	-10.5097	1.47055e-23	5.35824e-22	42.2975
CADPS2	2.41183	5.87712	10.5089	1.48014e-23	5.38956e-22	42.2911
PARP4	6.15303	17.5279	10.5073	1.50112e-23	5.46226e-22	42.2771
TPM2	-28.8247	35.0676	-10.5066	1.51006e-23	5.49107e-22	42.2712
AC005288.1	2.57247	9.66206	10.5053	1.52799e-23	5.55253e-22	42.2595
PRPSAP2	1.51281	5.57502	10.5014	1.58093e-23	5.73716e-22	42.2258
SYCE1L	-1.8186	1.71995	-10.4961	1.65634e-23	6.00273e-22	42.1796
RHBDD1	1.34122	5.28692	10.4929	1.70271e-23	6.16662e-22	42.1522
ERBIN	3.12711	10.845	10.4886	1.76812e-23	6.39921e-22	42.1149
TRABD	-4.33091	9.707	-10.4871	1.79119e-23	6.47836e-22	42.102
STX7	1.89875	6.48147	10.4864	1.80199e-23	6.51304e-22	42.0961
BCL3	-7.65989	13.7804	-10.4859	1.80984e-23	6.53704e-22	42.0917
C1R	-50.5409	57.8344	-10.4785	1.93083e-23	6.96003e-22	42.0276
LARS	4.04761	16.2246	10.4756	1.98002e-23	7.13256e-22	42.0027
GOLGA7	6.1256	24.1793	10.4754	1.98416e-23	7.14272e-22	42.0006
PLPPR2	-2.7396	7.52551	-10.4717	2.04921e-23	7.36704e-22	41.9686
ZNF737	1.23779	2.575	10.4693	2.09286e-23	7.51393e-22	41.9478
SLC16A12	17.7289	21.5389	10.4692	2.09432e-23	7.51414e-22	41.9471
SPTLC2	4.76733	11.6134	10.4685	2.10744e-23	7.55619e-22	41.9409
H2AFV	5.77762	29.1385	10.4598	2.27255e-23	8.14278e-22	41.8661
SP2	2.4011	8.35305	10.4574	2.3214e-23	8.31229e-22	41.845
KIAA1147	6.98317	13.4528	10.4572	2.32501e-23	8.31966e-22	41.8435
LONP2	2.54233	9.13112	10.4558	2.35483e-23	8.42078e-22	41.8309
CNPY3	-12.5108	41.9547	-10.4551	2.36862e-23	8.46448e-22	41.8251
BIRC6	2.08401	5.44484	10.4523	2.42727e-23	8.66833e-22	41.8009
SNX7	6.14211	18.0475	10.4514	2.44683e-23	8.73239e-22	41.7929
TAF1B	1.26145	3.7386	10.4511	2.45218e-23	8.74569e-22	41.7907
BACE1-AS	-1.54236	4.16336	-10.4477	2.52701e-23	9.00661e-22	41.7609
HSDL2	11.3626	24.8705	10.4475	2.52946e-23	9.00937e-22	41.76
CHMP2A	-19.2814	60.9035	-10.4463	2.55766e-23	9.10378e-22	41.749
CHMP1B	6.66398	23.531	10.445	2.58551e-23	9.19682e-22	41.7383
TTC30A	1.43967	3.72481	10.4373	2.76585e-23	9.82534e-22	41.6714
SFXN1	3.1386	10.2471	10.4353	2.81466e-23	9.98554e-22	41.6541
ZNF692	-3.71291	5.43462	-10.431	2.92224e-23	1.03536e-21	41.6169
ATP10D	3.0747	5.96598	10.4304	2.93782e-23	1.04019e-21	41.6117
AP003469.4	-1.27389	2.18754	-10.4296	2.9573e-23	1.0464e-21	41.6051
PRCP	4.07474	13.5695	10.4254	3.06854e-23	1.08505e-21	41.5685
COPA	10.7578	42.1853	10.4223	3.15143e-23	1.1129e-21	41.5421
CREBRF	1.74898	5.07102	10.4147	3.36549e-23	1.18694e-21	41.477
SNAPC2	-1.96668	6.35837	-10.4143	3.37913e-23	1.19097e-21	41.473
SOX6	1.16483	1.50928	10.4134	3.40349e-23	1.19877e-21	41.4659
EIF2S1	3.48439	10.9523	10.4116	3.45733e-23	1.21693e-21	41.4503
FNIP1	1.91582	5.63457	10.4111	3.47314e-23	1.2217e-21	41.4458
SLC9A6	1.2015	4.82955	10.4109	3.48121e-23	1.22374e-21	41.4435
DHRS4-AS1	2.86347	6.9165	10.4103	3.49774e-23	1.22875e-21	41.4388
TRMT2A	-2.67748	7.57103	-10.4043	3.68475e-23	1.2936e-21	41.3872
PDXDC1	3.41295	12.9432	10.4028	3.7324e-23	1.30888e-21	41.3745
RPUSD1	-1.88778	6.13513	-10.4028	3.73314e-23	1.30888e-21	41.3743
SNX5	3.7092	17.2815	10.4024	3.74735e-23	1.31301e-21	41.3705
ITPA	-4.75186	17.3461	-10.3984	3.88037e-23	1.35874e-21	41.3359
ARMH3	1.3599	7.27884	10.3978	3.89803e-23	1.36403e-21	41.3314
SORBS2	2.42344	5.77421	10.3976	3.90702e-23	1.36629e-21	41.3292
TMED7	14.4587	40.0576	10.3953	3.98365e-23	1.39218e-21	41.3099
LRRC40	2.58419	7.49517	10.3903	4.16318e-23	1.45398e-21	41.2662
NRIP1	3.69689	8.65926	10.3867	4.29576e-23	1.49834e-21	41.2352
KCTD13	-1.11288	3.01272	-10.3863	4.31006e-23	1.50235e-21	41.2319
TSTA3	-3.79251	10.3534	-10.3857	4.33204e-23	1.50904e-21	41.2268
A1CF	3.16374	4.24874	10.3854	4.341e-23	1.51118e-21	41.2248
CDC42EP5	-4.09796	6.22123	-10.3851	4.35506e-23	1.5151e-21	41.2216
TEPSIN	-1.07813	2.15599	-10.385	4.3589e-23	1.51546e-21	41.2207
RELL1	2.07669	4.65639	10.3792	4.58344e-23	1.59249e-21	41.1709
RCBTB1	3.24975	7.37235	10.3757	4.72318e-23	1.63999e-21	41.1412
VAV3	4.73085	10.3146	10.3753	4.74012e-23	1.64481e-21	41.1376
ZDHHC9	6.21181	18.8029	10.3707	4.93398e-23	1.70987e-21	41.0979
TSNAX	1.63512	5.5267	10.3697	4.97636e-23	1.72345e-21	41.0894
PTPN13	2.2258	4.72808	10.3682	5.0433e-23	1.74551e-21	41.0762
TMX2	10.0279	31.9822	10.3666	5.1106e-23	1.76767e-21	41.0631
SMC3	3.82335	13.1633	10.3662	5.12794e-23	1.77253e-21	41.0597
CRB3	5.42019	12.4878	10.3641	5.22439e-23	1.80355e-21	41.0412
AFF1	7.19211	19.2987	10.3624	5.301e-23	1.82766e-21	41.0268
SLC30A5	2.64519	9.67753	10.3616	5.33911e-23	1.83962e-21	41.0197
ARHGEF28	2.34834	5.45942	10.3611	5.36293e-23	1.84665e-21	41.0153
CARMIL1	1.21086	3.37543	10.3607	5.38043e-23	1.85149e-21	41.0121
TAPT1	1.27697	4.70091	10.3601	5.40896e-23	1.86012e-21	41.0068
CCNYL1	1.99325	5.81138	10.3565	5.5812e-23	1.91812e-21	40.9758
CAB39	5.00561	16.6819	10.3531	5.74745e-23	1.974e-21	40.9467
UBXN11	-4.07365	7.24233	-10.3511	5.84675e-23	2.00682e-21	40.9297
SOS1	2.23442	7.55369	10.3496	5.92516e-23	2.03244e-21	40.9165
RBCK1	-17.9513	32.481	-10.347	6.06064e-23	2.07759e-21	40.8941
MARS2	1.08348	2.53248	10.3466	6.07812e-23	2.08226e-21	40.8913
P2RY11	-1.19835	2.47466	-10.3465	6.08395e-23	2.08293e-21	40.8903
GSDMB	-1.11751	1.33808	-10.3407	6.39721e-23	2.18879e-21	40.8406
TGFBRAP1	1.55976	6.24975	10.3383	6.53164e-23	2.23336e-21	40.82
CANX	71.9311	204.503	10.336	6.66499e-23	2.27752e-21	40.7999
ING3	1.17899	3.5672	10.3356	6.68459e-23	2.28277e-21	40.797
U2AF1L4	-1.66547	2.89965	-10.3355	6.6954e-23	2.28501e-21	40.7954
MTPN	15.6479	53.1595	10.3347	6.74066e-23	2.299e-21	40.7888
RHOC	-16.0171	55.6704	-10.3337	6.79623e-23	2.31648e-21	40.7806
XPC	2.82237	9.28828	10.3328	6.8483e-23	2.33275e-21	40.7731
ZBTB21	1.52386	3.32445	10.3313	6.94155e-23	2.36302e-21	40.7597
DMPK	-2.29601	4.38006	-10.3297	7.03963e-23	2.39339e-21	40.7458
FAM234A	-5.10409	13.0194	-10.3282	7.12648e-23	2.42138e-21	40.7336
RTL8A	-11.1148	38.7301	-10.3265	7.23307e-23	2.45605e-21	40.7189
DOK3	-1.79391	3.13304	-10.3256	7.28875e-23	2.4734e-21	40.7113
CARNMT1	1.47852	4.73644	10.325	7.32775e-23	2.48507e-21	40.706
SLC47A1	27.7264	41.5701	10.3244	7.36498e-23	2.49612e-21	40.701
ZNF330	3.28422	11.1276	10.3194	7.69061e-23	2.6032e-21	40.6581
C12orf49	4.94092	7.9274	10.3172	7.83881e-23	2.6517e-21	40.6392
PPFIBP1	5.54445	13.1536	10.317	7.8509e-23	2.65413e-21	40.6377
NME4	-10.8832	22.0247	-10.316	7.92157e-23	2.67634e-21	40.6288
KRT8P12	-1.46497	3.83521	-10.3159	7.93171e-23	2.67808e-21	40.6275
KAT2B	1.9715	6.54843	10.3127	8.15447e-23	2.75157e-21	40.6001
YDJC	-5.02138	10.3521	-10.3106	8.29939e-23	2.79872e-21	40.5826
C1orf54	-4.25975	10.4091	-10.3103	8.32076e-23	2.80417e-21	40.5801
DDX60	3.1905	7.29349	10.3065	8.59703e-23	2.89365e-21	40.5477
ERC1	1.77508	5.19561	10.2983	9.23157e-23	3.10141e-21	40.4772
COQ7	1.32146	6.10461	10.2962	9.39607e-23	3.14994e-21	40.4597
MED25	-1.86658	6.26465	-10.2962	9.40309e-23	3.14994e-21	40.4589
CDK12	1.2187	4.1188	10.2961	9.40524e-23	3.14994e-21	40.4587
HDGFL2	-2.77254	10.2259	-10.2959	9.42763e-23	3.15514e-21	40.4564
HSDL1	1.4722	5.27069	10.2957	9.43676e-23	3.15514e-21	40.4554
GSK3B	2.08478	7.29874	10.2948	9.51061e-23	3.17535e-21	40.4477
MAPT	4.3116	6.01002	10.2934	9.62628e-23	3.21198e-21	40.4357
CSTF1	1.12297	6.93133	10.2909	9.84316e-23	3.28028e-21	40.4136
FAM3C2	1.47664	3.401	10.2894	9.97071e-23	3.32073e-21	40.4009
ZBTB41	1.50318	3.77863	10.2885	1.00482e-22	3.34446e-21	40.3932
CHD8	1.87071	6.69599	10.2858	1.02857e-22	3.4214e-21	40.3701
PRRC1	2.63813	9.54724	10.2854	1.03138e-22	3.42865e-21	40.3673
MIB1	2.08478	5.31417	10.2853	1.03243e-22	3.43001e-21	40.3663
AL035413.2	1.73851	3.23096	10.2826	1.05693e-22	3.50707e-21	40.3431
ABLIM1	5.9477	16.5632	10.2768	1.11108e-22	3.67995e-21	40.2936
IL17RD	1.48194	2.03154	10.2763	1.11601e-22	3.69401e-21	40.2892
MRS2	1.75033	5.94578	10.2761	1.11779e-22	3.69762e-21	40.2876
TAL2	1.90206	2.44661	10.2727	1.15086e-22	3.80468e-21	40.2588
FOCAD	1.32525	3.28496	10.2707	1.17121e-22	3.8696e-21	40.2414
EVC	6.2896	9.94859	10.2695	1.18364e-22	3.90825e-21	40.2309
ICK	1.444	4.40272	10.2671	1.20805e-22	3.98399e-21	40.2107
COX10	1.15191	4.18757	10.2591	1.29447e-22	4.26115e-21	40.1423
SLC41A1	3.47926	9.55946	10.2497	1.40286e-22	4.60949e-21	40.0626
ABHD6	4.31223	8.93585	10.2472	1.43434e-22	4.71005e-21	40.0406
SMARCA2	4.76443	14.8705	10.2366	1.57138e-22	5.15377e-21	39.9502
SMC1A	3.10999	8.96867	10.2337	1.61081e-22	5.27988e-21	39.9257
GLE1	2.67566	10.9808	10.232	1.63412e-22	5.35302e-21	39.9114
EIF5A	-32.1294	100.311	-10.2303	1.65881e-22	5.4306e-21	39.8966
ATF2	2.6646	11.2645	10.2288	1.67937e-22	5.49458e-21	39.8844
BBS2	1.24204	5.24564	10.2277	1.69599e-22	5.5456e-21	39.8746
ZNF664	7.09384	20.4613	10.2275	1.69841e-22	5.55013e-21	39.8732
RIF1	1.3241	3.69756	10.2235	1.75744e-22	5.73954e-21	39.8394
PPP1R21	2.84688	9.48545	10.2231	1.76461e-22	5.75947e-21	39.8353
TNFRSF25	-1.80381	2.45294	-10.2226	1.77121e-22	5.7775e-21	39.8316
AP001542.3	3.76802	7.06303	10.2213	1.79193e-22	5.84156e-21	39.8201
AC008610.1	-1.53508	1.78416	-10.216	1.87517e-22	6.10552e-21	39.7751
MCCC2	4.77086	13.8936	10.2153	1.88669e-22	6.13932e-21	39.7691
CCNC	2.81139	7.72963	10.2135	1.91649e-22	6.23253e-21	39.7535
TUT1	-1.05528	3.44006	-10.2113	1.95293e-22	6.34337e-21	39.7349
NMRAL1	-3.78942	10.2197	-10.2037	2.08452e-22	6.75857e-21	39.6703
ADNP	2.81441	15.0026	10.2018	2.11805e-22	6.86313e-21	39.6545
RNASET2	-23.5721	33.3884	-10.1944	2.25781e-22	7.29844e-21	39.5912
SLC2A6	-1.08676	1.81958	-10.1905	2.33436e-22	7.53664e-21	39.5581
ARFGAP1	-4.83256	10.4615	-10.1846	2.45459e-22	7.91555e-21	39.5084
AL031727.1	-2.07538	2.84331	-10.1832	2.48559e-22	8.0107e-21	39.496
MAPK9	1.38791	6.15582	10.1828	2.49279e-22	8.02911e-21	39.4931
TMED10	19.2933	62.2179	10.1823	2.50302e-22	8.05244e-21	39.489
C4orf19	1.95291	3.29744	10.1811	2.52973e-22	8.13349e-21	39.4785
POLR2C	5.38942	23.4958	10.1777	2.60538e-22	8.37172e-21	39.4493
ANKS3	-1.28497	3.11988	-10.1766	2.62933e-22	8.44366e-21	39.4403
PIKFYVE	1.32175	3.94313	10.1748	2.66939e-22	8.56718e-21	39.4253
CCNG2	4.94291	12.2633	10.173	2.71097e-22	8.69544e-21	39.41
DCTN5	1.20158	5.87782	10.1705	2.76993e-22	8.87399e-21	39.3887
PPIH	-2.7629	10.0864	-10.1697	2.78957e-22	8.9316e-21	39.3817
PRR14L	1.02698	3.5071	10.1688	2.8111e-22	8.99519e-21	39.3741
SUPT16H	3.64366	12.847	10.1658	2.88487e-22	9.22028e-21	39.3484
KLF3	2.93921	10.0466	10.1657	2.88669e-22	9.22062e-21	39.3478
ATP6V1B2	5.98751	20.0029	10.163	2.95291e-22	9.41539e-21	39.3253
SLC12A6	1.62671	3.89728	10.1621	2.97628e-22	9.48257e-21	39.3175
NARS	10.3744	36.0458	10.1616	2.98923e-22	9.51429e-21	39.3132
ERO1B	2.18346	5.14315	10.1565	3.12277e-22	9.93348e-21	39.2699
DIAPH1	11.9437	38.0745	10.1513	3.26624e-22	1.03837e-20	39.2254
PPP2R5E	1.3003	4.75715	10.1498	3.30616e-22	1.05044e-20	39.2134
ZNF33B	2.94855	7.83556	10.1479	3.36056e-22	1.06647e-20	39.1972
GTF2A1	2.25081	7.27474	10.145	3.44582e-22	1.09224e-20	39.1724
NFKB2	-7.66607	17.924	-10.1409	3.56737e-22	1.1301e-20	39.1381
SOCS7	1.37338	3.13635	10.1406	3.57778e-22	1.13273e-20	39.1352
TAX1BP1	4.82016	16.0214	10.1391	3.62524e-22	1.14708e-20	39.1221
DIRAS2	4.97635	7.29527	10.1361	3.71749e-22	1.17489e-20	39.0972
CCDC124	-8.72718	28.0401	-10.1323	3.84188e-22	1.21278e-20	39.0646
ZNF12	2.02935	7.57101	10.131	3.88354e-22	1.22521e-20	39.054
NT5C	-5.64695	15.2473	-10.1273	4.00756e-22	1.26212e-20	39.0228
NNT-AS1	1.31534	3.15459	10.1226	4.17372e-22	1.31215e-20	38.9826
ZNF513	-2.24942	6.44641	-10.1219	4.19827e-22	1.3191e-20	38.9768
AC135050.3	-1.32962	1.45838	-10.1212	4.22357e-22	1.32628e-20	38.9708
VPS13D	1.61909	3.37177	10.1199	4.27004e-22	1.34009e-20	38.96
TPRG1L	8.18723	32.1174	10.1167	4.38705e-22	1.37521e-20	38.9332
UBTD1	-3.23852	7.7084	-10.1151	4.44685e-22	1.39233e-20	38.9198
RBMXL1	1.01861	3.53785	10.1145	4.47032e-22	1.39886e-20	38.9146
PDCD6IP	3.71438	12.6535	10.1134	4.51236e-22	1.4112e-20	38.9053
NOL11	1.79279	8.13785	10.1132	4.52302e-22	1.41371e-20	38.903
SIK3	1.06396	4.03753	10.1119	4.57291e-22	1.42848e-20	38.8921
RWDD4	1.47911	4.68857	10.1116	4.58382e-22	1.43106e-20	38.8898
TSPYL4	2.85234	7.91298	10.1082	4.7184e-22	1.47222e-20	38.8611
TRAK2	3.34236	10.018	10.1048	4.85875e-22	1.51338e-20	38.8321
AC018638.5	-5.53248	8.9222	-10.1042	4.88258e-22	1.51992e-20	38.8272
ARPC1B	-14.9282	34.1409	-10.1008	5.02514e-22	1.5634e-20	38.7987
KLHL17	-1.08157	1.79227	-10.1003	5.04771e-22	1.56951e-20	38.7943
PNRC2	6.21832	26.3825	10.0998	5.06813e-22	1.57495e-20	38.7903
CREB1	1.60371	5.25255	10.0977	5.15878e-22	1.6022e-20	38.7727
SNORD99	-7.5545	6.08051	-10.0964	5.21759e-22	1.61953e-20	38.7615
MRPL35	2.55356	9.79217	10.0922	5.40675e-22	1.67728e-20	38.7262
CDKN2D	-1.35735	4.24756	-10.0915	5.4392e-22	1.68637e-20	38.7203
PSMG3	-4.99633	10.926	-10.0868	5.66294e-22	1.75372e-20	38.6804
AC092718.4	-2.09693	3.51979	-10.082	5.89822e-22	1.82553e-20	38.6401
PLA2G12A	3.15612	8.83999	10.0817	5.91481e-22	1.82962e-20	38.6373
SNHG17	-1.74468	3.36419	-10.0719	6.42774e-22	1.986e-20	38.5549
S100A16	-25.792	64.1482	-10.071	6.4791e-22	2.00072e-20	38.547
FBXO46	-1.10224	3.82738	-10.0695	6.56035e-22	2.02465e-20	38.5347
RNF19B	6.03871	16.0873	10.0655	6.79043e-22	2.09446e-20	38.5006
SLC39A8	3.84615	7.36934	10.0643	6.85818e-22	2.11414e-20	38.4907
ZHX1	2.02048	6.02265	10.0635	6.90462e-22	2.12724e-20	38.484
SNHG15	-3.28559	5.9237	-10.0624	6.96927e-22	2.14593e-20	38.4748
ABHD5	1.02121	3.09252	10.061	7.05165e-22	2.16882e-20	38.4632
SORL1	5.92877	8.45197	10.0598	7.12262e-22	2.18939e-20	38.4533
ZNF205	-2.48662	7.66227	-10.0556	7.38344e-22	2.26698e-20	38.4176
ZDHHC8	-2.82072	7.06812	-10.0487	7.82777e-22	2.40067e-20	38.3598
DDX56	-4.34971	17.2445	-10.0474	7.91712e-22	2.42531e-20	38.3485
VAMP7	4.94063	17.6363	10.0473	7.92679e-22	2.42689e-20	38.3473
CMTM3	-8.41787	15.2543	-10.0449	8.09022e-22	2.47551e-20	38.3271
PCNX1	1.94871	3.95088	10.0417	8.31324e-22	2.54231e-20	38.3002
XRCC6	12.7569	72.577	10.0409	8.36984e-22	2.55817e-20	38.2935
AC073335.2	-1.95088	2.65877	-10.0391	8.49247e-22	2.59418e-20	38.2791
ZNF134	1.27646	4.0076	10.0357	8.74233e-22	2.66631e-20	38.2503
PPIB	-34.2943	113.617	-10.0357	8.74348e-22	2.66631e-20	38.2502
WASHC1	-1.46302	2.80019	-10.0338	8.88997e-22	2.70945e-20	38.2338
NMD3	4.06035	13.2405	10.0296	9.20909e-22	2.80513e-20	38.1988
SKP1	5.5022	21.1565	10.028	9.33453e-22	2.84012e-20	38.1854
SS18L2	-1.84857	6.30334	-10.0259	9.50444e-22	2.89019e-20	38.1676
CPEB4	4.41564	8.38068	10.0252	9.56151e-22	2.9059e-20	38.1616
DLGAP4	-2.71093	11.0736	-10.0223	9.79434e-22	2.97498e-20	38.1378
ALG2	4.39196	14.0863	10.0215	9.86681e-22	2.99531e-20	38.1305
COBL	1.08921	1.88701	10.0214	9.87588e-22	2.99637e-20	38.1296
LANCL2	1.19559	5.10453	10.0162	1.03168e-21	3.12661e-20	38.0864
SLC44A3	7.02531	14.6732	10.0131	1.05911e-21	3.20435e-20	38.0604
CEP131	-1.12407	3.16835	-10.0125	1.0648e-21	3.21793e-20	38.0551
MGAT4A	3.45066	9.04453	10.0123	1.06666e-21	3.22176e-20	38.0533
OR7E38P	-1.79043	3.34608	-10.0103	1.08487e-21	3.27492e-20	38.0366
MYO5B	2.69549	4.41646	10.007	1.11539e-21	3.36516e-20	38.0091
CCDC159	-1.43772	3.90097	-10.0068	1.11755e-21	3.36979e-20	38.0072
SNX27	2.53055	9.14439	10.0049	1.13585e-21	3.42113e-20	37.9911
EPC2	1.51021	5.66932	10.0003	1.18037e-21	3.55324e-20	37.953
2022-09-01	-1.93152	3.31669	-9.9984	1.19976e-21	3.60961e-20	37.9369
DENND4A	1.25291	4.05137	9.99768	1.20711e-21	3.62967e-20	37.9309
RALB	11.1679	41.7649	9.99575	1.22702e-21	3.68749e-20	37.9147
CDC42SE2	8.19637	24.3013	9.99476	1.23737e-21	3.71653e-20	37.9063
EXOC2	1.5672	6.68123	9.99293	1.25665e-21	3.77235e-20	37.891
ATPAF1	2.81304	10.2291	9.99101	1.27726e-21	3.83205e-20	37.8749
GTF2IP20	-1.55871	2.23267	-9.98813	1.3088e-21	3.92231e-20	37.8508
ROCK1	2.22372	6.55799	9.98764	1.31428e-21	3.93655e-20	37.8466
PRKAG1	2.4589	12.4095	9.9857	1.33596e-21	3.99925e-20	37.8304
RIN1	-1.43451	1.90454	-9.98419	1.35314e-21	4.04846e-20	37.8178
ARMT1	4.85936	12.3663	9.98104	1.38975e-21	4.15105e-20	37.7913
2022-03-07	3.04752	11.3235	9.98042	1.39701e-21	4.17043e-20	37.7862
AC090772.4	-1.03044	1.39273	-9.98009	1.40092e-21	4.17978e-20	37.7834
ACAP2	1.61554	5.06231	9.97736	1.43371e-21	4.27526e-20	37.7605
MHENCR	-3.60894	4.94547	-9.97714	1.43637e-21	4.28083e-20	37.7587
TNFRSF19	4.30864	6.83464	9.9754	1.45757e-21	4.34161e-20	37.7441
RRM1	3.23091	11.4546	9.97126	1.50954e-21	4.4939e-20	37.7095
ZBTB4	5.552	21.1092	9.96828	1.54801e-21	4.60334e-20	37.6845
VPS28	-8.6361	28.217	-9.96776	1.55493e-21	4.62136e-20	37.6801
ATP6V1C1	6.43238	16.5948	9.96751	1.55818e-21	4.62846e-20	37.6781
CLCC1	1.15114	4.56245	9.9666	1.57017e-21	4.66153e-20	37.6705
EIF1AX	5.21194	16.8153	9.96629	1.5743e-21	4.6712e-20	37.6679
INO80	1.37589	5.55109	9.96388	1.60677e-21	4.76231e-20	37.6477
BBS10	1.72613	6.17705	9.96321	1.61585e-21	4.78658e-20	37.6421
MIR4768	-7.66924	6.0657	-9.95651	1.70991e-21	5.05965e-20	37.586
ANKRD46	1.55283	4.66007	9.95366	1.75152e-21	5.17424e-20	37.5622
SPART	6.31145	16.134	9.94957	1.81306e-21	5.35311e-20	37.5281
FKBP2	-19.7091	43.5644	-9.94572	1.87301e-21	5.52707e-20	37.4958
SLC25A28	-5.64667	19.678	-9.94555	1.8757e-21	5.53199e-20	37.4944
ATP8A1	1.66673	2.87768	9.94507	1.88336e-21	5.54849e-20	37.4904
MIER2	-1.30714	4.79996	-9.9444	1.89402e-21	5.57684e-20	37.4848
MIR4435-2HG	-1.72904	4.03924	-9.94309	1.91501e-21	5.63558e-20	37.4739
NDFIP1	8.91875	30.2471	9.94255	1.92374e-21	5.65507e-20	37.4694
STX3	6.17484	15.2657	9.94235	1.92706e-21	5.66175e-20	37.4677
TRMT112	-20.5262	70.8401	-9.94201	1.93266e-21	5.67512e-20	37.4648
NUCKS1	12.5274	50.847	9.93864	1.98828e-21	5.83524e-20	37.4367
TMEM87A	3.29692	14.1917	9.93392	2.06907e-21	6.06903e-20	37.3973
NCBP1	1.65424	5.73866	9.93122	2.11669e-21	6.20197e-20	37.3747
ELP2	1.71111	7.46361	9.92589	2.21406e-21	6.48373e-20	37.3302
WDR83	-1.15065	3.50485	-9.9258	2.21577e-21	6.48521e-20	37.3295
ZNF579	-2.02516	3.40909	-9.923	2.26869e-21	6.63291e-20	37.3061
GPBP1L1	2.543	13.7778	9.92285	2.27147e-21	6.63744e-20	37.3049
FAM172A	2.78464	7.78414	9.92117	2.30382e-21	6.72465e-20	37.2909
YIPF5	5.69805	19.0551	9.92087	2.30971e-21	6.73539e-20	37.2883
TAB2	4.15296	13.8072	9.92085	2.31e-21	6.73539e-20	37.2882
PRPF40A	2.23684	8.67007	9.92019	2.32296e-21	6.76953e-20	37.2827
SNORA33	-3.32611	3.49647	-9.91552	2.41616e-21	7.03731e-20	37.2437
FAAP100	-2.09632	7.27355	-9.91	2.53105e-21	7.36398e-20	37.1977
CRYL1	30.6718	65.3337	9.90962	2.53915e-21	7.38355e-20	37.1946
MOSPD2	1.04797	3.56001	9.90902	2.55201e-21	7.41694e-20	37.1896
LZTS2	-3.05812	10.0487	-9.90332	2.67753e-21	7.76917e-20	37.142
BAHD1	1.72199	6.6802	9.8999	2.75573e-21	7.97988e-20	37.1135
EME2	-1.62429	2.04195	-9.89989	2.75608e-21	7.97988e-20	37.1134
SBNO2	-3.76979	10.4514	-9.89911	2.77408e-21	8.0277e-20	37.107
UTP18	2.45228	9.94192	9.89639	2.83841e-21	8.20945e-20	37.0843
KCTD9	3.22234	10.3921	9.89631	2.84023e-21	8.2103e-20	37.0836
RCOR1	1.61526	5.53206	9.89539	2.86223e-21	8.26944e-20	37.076
SERBP1	6.78867	29.9587	9.89516	2.86773e-21	8.28088e-20	37.0741
AGER	-2.37524	3.22915	-9.89428	2.88908e-21	8.33361e-20	37.0667
AGAP6	-1.21654	1.74688	-9.89281	2.92504e-21	8.42831e-20	37.0545
SLC1A1	9.59128	17.4637	9.88981	2.99986e-21	8.63929e-20	37.0295
CDC42BPA	2.71744	7.50188	9.88948	3.00822e-21	8.65872e-20	37.0267
ABCE1	2.42293	9.23422	9.88557	3.10871e-21	8.94319e-20	36.9942
TRAM2-AS1	1.20345	4.08446	9.88391	3.15247e-21	9.06422e-20	36.9804
DNAJB9	17.7289	36.935	9.8813	3.22232e-21	9.25953e-20	36.9587
SMC2	1.41094	3.67474	9.88124	3.22383e-21	9.25953e-20	36.9582
RNF126	-2.26097	7.75281	-9.88116	3.22608e-21	9.26106e-20	36.9575
DUSP23	-39.7804	69.6845	-9.87845	3.30035e-21	9.46418e-20	36.935
PSMD13	-3.98076	20.2224	-9.87512	3.3939e-21	9.72724e-20	36.9073
PIDD1	-1.34954	2.39836	-9.87449	3.41215e-21	9.76915e-20	36.902
PDHX	2.14706	6.6607	9.87143	3.50078e-21	1.00123e-19	36.8766
CXorf56	1.76711	7.50634	9.87103	3.51253e-21	1.00352e-19	36.8733
MICU1	5.35381	18.5459	9.87054	3.52705e-21	1.00714e-19	36.8692
ANKRD13C	1.46829	5.45662	9.86669	3.64297e-21	1.03914e-19	36.8372
THUMPD3	1.30815	4.81031	9.86629	3.65536e-21	1.04156e-19	36.8338
DDAH2	-8.13199	22.6226	-9.86562	3.676e-21	1.04689e-19	36.8283
VKORC1	-13.4455	29.2956	-9.86351	3.74165e-21	1.06446e-19	36.8107
CHDH	3.76276	6.82814	9.86189	3.79265e-21	1.0784e-19	36.7973
FAM168A	2.65015	11.2003	9.85946	3.87091e-21	1.10007e-19	36.7771
RNF40	2.52259	10.111	9.85935	3.87439e-21	1.10048e-19	36.7762
BRAT1	-1.88194	7.075	-9.85796	3.9198e-21	1.11221e-19	36.7647
ZFYVE16	1.43045	4.51003	9.8559	3.98842e-21	1.12964e-19	36.7475
PHLDA3	-9.83279	18.7927	-9.85482	4.02467e-21	1.13836e-19	36.7386
SLC25A40	2.05853	4.65965	9.85427	4.04311e-21	1.14298e-19	36.734
SEC63	2.84496	11.2386	9.85215	4.11556e-21	1.16285e-19	36.7165
MED23	1.3417	4.72959	9.84666	4.30964e-21	1.21641e-19	36.6708
TMEM259	-8.51967	28.1164	-9.84467	4.38198e-21	1.23618e-19	36.6544
NDC1	1.18081	4.12095	9.84274	4.45356e-21	1.25572e-19	36.6383
NT5C2	1.35395	4.08801	9.84065	4.53246e-21	1.2773e-19	36.6209
DCAF6	3.03509	12.0021	9.84055	4.53618e-21	1.27767e-19	36.6201
NFX1	1.84026	7.52334	9.83982	4.56395e-21	1.28483e-19	36.6141
COL6A2	-68.9119	91.851	-9.83873	4.60567e-21	1.29521e-19	36.6051
KRI1	-1.7011	6.74829	-9.83857	4.61198e-21	1.29631e-19	36.6037
RRAGD	10.2069	14.3152	9.83526	4.74169e-21	1.33138e-19	36.5763
GOLIM4	6.35159	21.5555	9.83333	4.81884e-21	1.35234e-19	36.5603
PIGS	4.08619	12.3142	9.83289	4.83668e-21	1.35664e-19	36.5566
CST3	-36.3039	81.3367	-9.83271	4.84413e-21	1.35802e-19	36.5551
CENPT	-2.52066	5.20632	-9.8296	4.97197e-21	1.39313e-19	36.5293
ACTR8	1.36576	4.54348	9.8293	4.98444e-21	1.3959e-19	36.5268
GLO1	11.8124	42.0778	9.82883	5.00417e-21	1.39997e-19	36.5229
BROX	3.42327	11.9926	9.82644	5.10505e-21	1.42745e-19	36.5032
RBBP4	2.81943	14.5883	9.82536	5.15147e-21	1.43968e-19	36.4942
DAPK3	-3.46029	11.3933	-9.82141	5.32489e-21	1.48738e-19	36.4614
RAB5C	7.55703	33.8623	9.81856	5.4533e-21	1.52088e-19	36.4378
CAPNS1	-23.2241	104.638	-9.8183	5.46507e-21	1.52337e-19	36.4357
UPRT	1.04753	4.9249	9.81529	5.60471e-21	1.56149e-19	36.4107
SCO2	-5.85116	13.1847	-9.81449	5.64196e-21	1.57106e-19	36.4042
EBLN3P	3.42481	11.3053	9.80849	5.93261e-21	1.64778e-19	36.3545
AFF3	1.05184	1.76211	9.80849	5.93279e-21	1.64778e-19	36.3544
AK3	5.19138	14.9235	9.80807	5.95364e-21	1.65272e-19	36.3509
CDC42	12.642	63.3659	9.8072	5.99671e-21	1.66382e-19	36.3438
ZDHHC4	3.42434	12.1711	9.80601	6.05685e-21	1.67964e-19	36.3339
UVRAG	1.13038	4.77157	9.80363	6.1788e-21	1.71169e-19	36.3142
CRIM1	20.7835	51.7883	9.80271	6.22628e-21	1.72396e-19	36.3066
PM20D2	2.1724	5.69034	9.79711	6.52447e-21	1.80374e-19	36.2603
ZMPSTE24	6.99303	22.2161	9.7967	6.54692e-21	1.80902e-19	36.2569
ARRDC1	-2.63601	6.63514	-9.79589	6.59144e-21	1.82039e-19	36.2502
EFHD2	-11.482	29.4462	-9.79334	6.73354e-21	1.85868e-19	36.2291
RFXANK	-5.08169	15.8353	-9.7903	6.90675e-21	1.90454e-19	36.204
SNHG6	-17.1795	37.9119	-9.78947	6.95454e-21	1.91673e-19	36.1971
KANSL1L	2.35913	6.08674	9.78824	7.02656e-21	1.93559e-19	36.1869
AL365203.2	-1.01015	2.08013	-9.7845	7.24931e-21	1.99491e-19	36.156
ABHD13	1.08858	3.81039	9.77326	7.96239e-21	2.18333e-19	36.0632
NLN	1.1853	2.77476	9.76925	8.23272e-21	2.25401e-19	36.0301
HRAS	-6.90211	15.6279	-9.7652	8.51559e-21	2.33028e-19	35.9967
FCHSD1	-1.44687	2.90833	-9.76344	8.64139e-21	2.3635e-19	35.9822
CCSER2	1.76026	6.69426	9.76323	8.65697e-21	2.36656e-19	35.9804
STXBP3	1.99272	8.71023	9.76011	8.88483e-21	2.42639e-19	35.9547
DPP4	29.5335	42.9071	9.75509	9.26445e-21	2.52878e-19	35.9133
FAM20B	2.24592	9.42546	9.75442	9.31606e-21	2.54157e-19	35.9078
NUP58	1.78078	5.71146	9.75198	9.5075e-21	2.59249e-19	35.8876
RNF26	3.38541	14.6622	9.74737	9.88008e-21	2.69272e-19	35.8496
PTBP3	3.91314	12.8342	9.74549	1.00353e-20	2.73226e-19	35.8342
UHRF1BP1	1.00497	2.76918	9.7431	1.02374e-20	2.78588e-19	35.8144
AC010326.4	-1.48921	2.46192	-9.74108	1.04108e-20	2.83162e-19	35.7978
STAU2	1.30457	4.50575	9.74072	1.04421e-20	2.83871e-19	35.7948
SLU7	2.76748	11.8806	9.73557	1.08993e-20	2.9615e-19	35.7524
KMT5B	1.28817	6.01499	9.72776	1.16307e-20	3.15706e-19	35.6881
REXO1	-1.80161	6.06572	-9.726	1.18026e-20	3.20211e-19	35.6736
ZC3H13	2.56756	7.16604	9.717	1.27194e-20	3.44564e-19	35.5996
POP7	-6.36534	20.4494	-9.71654	1.27677e-20	3.45698e-19	35.5958
RPS6KA3	3.29815	9.37081	9.71106	1.33629e-20	3.6163e-19	35.5507
NOC3L	1.33177	4.583	9.70768	1.3743e-20	3.7173e-19	35.523
HGH1	-2.60204	7.4391	-9.70616	1.39173e-20	3.76256e-19	35.5105
TRIM4	2.93738	9.95936	9.70543	1.4003e-20	3.78382e-19	35.5044
LIN7C	2.53978	8.45297	9.70483	1.40722e-20	3.80062e-19	35.4995
LDAH	1.12742	4.19074	9.69929	1.47347e-20	3.97556e-19	35.454
ACE2	19.7767	22.6676	9.69505	1.5262e-20	4.11165e-19	35.4192
C8orf59	-2.96935	9.29694	-9.69032	1.58729e-20	4.27411e-19	35.3804
ILK	1.46412	5.05737	9.68927	1.60122e-20	4.30946e-19	35.3717
SMARCA1	4.2995	12.1827	9.68692	1.63277e-20	4.39218e-19	35.3524
PTPN9	1.64484	7.01755	9.68671	1.63557e-20	4.39751e-19	35.3507
ATG4B	-1.93806	6.61988	-9.68599	1.64531e-20	4.41929e-19	35.3449
PQBP1	-7.99352	25.3453	-9.68574	1.64873e-20	4.42625e-19	35.3428
BICRAL	1.6338	4.78972	9.68454	1.66526e-20	4.46619e-19	35.3329
HTATSF1	5.09583	21.5767	9.6839	1.67417e-20	4.48785e-19	35.3276
DAB2	23.5958	62.8258	9.6838	1.67551e-20	4.48921e-19	35.3269
SLC22A2	21.458	33.9323	9.68371	1.67669e-20	4.49013e-19	35.3262
FANCC	1.34787	2.90236	9.68195	1.70136e-20	4.55392e-19	35.3117
CNOT7	2.05659	7.98034	9.67507	1.80126e-20	4.81894e-19	35.2552
TAX1BP3	-7.3817	19.3767	-9.67067	1.86818e-20	4.99548e-19	35.2191
OCIAD1	6.12147	26.3318	9.67052	1.87045e-20	4.99907e-19	35.2179
ARL1	7.24708	25.8032	9.6693	1.8894e-20	5.04471e-19	35.208
TMED5	6.65883	13.9341	9.66875	1.898e-20	5.06515e-19	35.2035
ERMP1	4.31935	7.89764	9.66778	1.91339e-20	5.1037e-19	35.1955
FAM173B	1.12832	4.04198	9.66479	1.96136e-20	5.22907e-19	35.171
NRM	-3.66487	10.1794	-9.66297	1.9911e-20	5.30572e-19	35.1561
SGMS2	3.35554	6.63879	9.66086	2.02624e-20	5.3967e-19	35.1388
PTP4A3	-10.8788	21.0871	-9.65951	2.04894e-20	5.45446e-19	35.1277
PVT1	-1.66938	3.08853	-9.65553	2.11749e-20	5.6286e-19	35.0952
AFTPH	3.17529	9.73644	9.64947	2.22643e-20	5.91234e-19	35.0455
SSNA1	-11.12	30.2914	-9.64662	2.27947e-20	6.04721e-19	35.0222
LUC7L	-2.95037	5.55953	-9.6465	2.28178e-20	6.05038e-19	35.0212
RPL37	-29.5182	76.5086	-9.64461	2.31773e-20	6.14266e-19	35.0058
PDS5A	2.10434	9.35691	9.6432	2.34499e-20	6.20903e-19	34.9942
BCAR3	1.54746	4.31262	9.64319	2.34507e-20	6.20903e-19	34.9942
BBS12	1.74862	4.30431	9.64175	2.37318e-20	6.28036e-19	34.9824
RIT1	7.77671	21.2846	9.63654	2.47759e-20	6.55345e-19	34.9398
CLCN4	1.59293	3.36733	9.63507	2.50778e-20	6.63006e-19	34.9278
EPHA4	1.67373	2.82386	9.63126	2.58797e-20	6.83535e-19	34.8966
JMJD1C	2.44873	7.21387	9.63013	2.61235e-20	6.89635e-19	34.8873
RPS19	-95.867	196.185	-9.62689	2.68326e-20	7.08006e-19	34.8608
PRAF2	-6.58795	12.059	-9.62538	2.71685e-20	7.1652e-19	34.8485
TWF2	-5.4756	19.9918	-9.62459	2.73471e-20	7.20875e-19	34.8421
ZBTB5	1.25784	4.48802	9.6174	2.90178e-20	7.64169e-19	34.7834
PRKACB	3.4175	9.46337	9.61687	2.91466e-20	7.67185e-19	34.779
AKAP8L	-2.58209	7.33427	-9.61601	2.93539e-20	7.72264e-19	34.772
CMTM7	-1.80006	4.3991	-9.61431	2.97676e-20	7.82767e-19	34.7581
TYMP	-18.356	33.2972	-9.60937	3.10052e-20	8.14515e-19	34.7178
SCAMP1	6.46605	15.061	9.60913	3.10676e-20	8.15755e-19	34.7158
VGLL4	1.88101	5.40537	9.60781	3.14077e-20	8.24283e-19	34.7051
RAP2A	3.88088	12.3532	9.60734	3.15297e-20	8.2668e-19	34.7012
ZNF704	2.23628	4.76501	9.60688	3.16487e-20	8.29396e-19	34.6975
RABEP1	2.18161	8.87583	9.60536	3.20475e-20	8.39031e-19	34.6851
RUNDC1	1.00843	4.9097	9.60456	3.22596e-20	8.44174e-19	34.6786
KDM6A	1.45009	3.90465	9.6044	3.23035e-20	8.44912e-19	34.6772
DDX49	-3.69489	15.5126	-9.60118	3.31726e-20	8.65962e-19	34.651
RBM42	-7.38906	25.2616	-9.60063	3.3322e-20	8.69236e-19	34.6465
DOCK7	1.16721	3.33086	9.59734	3.42382e-20	8.92049e-19	34.6197
CC2D2A	1.49191	3.98909	9.59681	3.43881e-20	8.95521e-19	34.6154
LIMCH1	3.97968	8.36187	9.59447	3.50583e-20	9.12533e-19	34.5963
HS2ST1	2.46499	7.92167	9.58749	3.71318e-20	9.66037e-19	34.5394
XIAP	1.80422	7.51962	9.58569	3.76864e-20	9.79992e-19	34.5247
GFPT1	3.63831	11.1609	9.58153	3.9001e-20	1.01173e-18	34.4908
OXLD1	-3.51682	8.45447	-9.5807	3.92685e-20	1.01769e-18	34.4841
EIF3J	3.42756	16.6074	9.57924	3.97413e-20	1.02945e-18	34.4722
EEF1A1	383.97	1125.16	9.57541	4.10135e-20	1.06138e-18	34.441
DEK	6.33475	22.426	9.57256	4.19881e-20	1.08609e-18	34.4178
ALDH5A1	3.76085	6.30772	9.57037	4.27502e-20	1.10474e-18	34.4
LAMTOR2	-10.1792	24.5772	-9.57013	4.28342e-20	1.10631e-18	34.3981
NEO1	4.4341	12.0679	9.57008	4.28522e-20	1.10631e-18	34.3976
PLEKHB2	13.105	27.0251	9.56949	4.30615e-20	1.11065e-18	34.3928
FAM122A	1.89912	6.67567	9.55835	4.71905e-20	1.2154e-18	34.3022
DHX36	1.06339	4.39289	9.55792	4.73577e-20	1.21912e-18	34.2987
TERF2	1.04457	5.98658	9.55426	4.88041e-20	1.25456e-18	34.269
SCFD1	1.53927	6.53254	9.55352	4.91003e-20	1.26157e-18	34.263
ARHGAP12	2.12721	6.97289	9.5526	4.94751e-20	1.27059e-18	34.2555
IPO9	1.41652	6.60166	9.54614	5.21694e-20	1.33787e-18	34.203
CFL1	-20.1545	90.4136	-9.54571	5.23565e-20	1.34203e-18	34.1995
SEC31A	5.60282	27.6623	9.54347	5.3327e-20	1.36561e-18	34.1813
POLDIP3	4.9735	24.8042	9.54246	5.37714e-20	1.37633e-18	34.1731
C1orf43	24.4318	88.6793	9.54182	5.40532e-20	1.38289e-18	34.1679
YWHAB	15.0025	76.4639	9.54132	5.42764e-20	1.38728e-18	34.1638
AP5M1	1.2537	3.01637	9.54123	5.43143e-20	1.38759e-18	34.1631
KIAA0319L	2.18026	10.0931	9.5399	5.49129e-20	1.40213e-18	34.1523
LCAT	-3.05552	4.79904	-9.53736	5.60679e-20	1.43035e-18	34.1317
WASHC4	3.23418	10.9234	9.5355	5.69321e-20	1.45171e-18	34.1166
CYFIP1	3.55269	14.528	9.53537	5.69915e-20	1.45254e-18	34.1155
FBXL14	1.46325	5.51726	9.53353	5.7857e-20	1.4739e-18	34.1006
C1QTNF6	-1.94997	3.39563	-9.53298	5.81226e-20	1.47997e-18	34.0961
NNT	9.24905	11.9425	9.53049	5.9319e-20	1.50972e-18	34.0759
AVPR1B	1.71601	1.84034	9.53023	5.94468e-20	1.51226e-18	34.0738
HTT	1.18845	4.5099	9.52591	6.15901e-20	1.56456e-18	34.0388
SAP130	1.34516	6.40601	9.52569	6.17003e-20	1.56662e-18	34.037
SALL1	6.39265	13.2482	9.52492	6.20912e-20	1.57581e-18	34.0307
CCDC24	-1.39585	2.71959	-9.52332	6.29132e-20	1.59516e-18	34.0177
SAMD5	1.36809	2.60113	9.52214	6.35231e-20	1.60987e-18	34.0082
EPHX2	7.42376	14.8477	9.52108	6.40778e-20	1.62316e-18	33.9996
TMEM131	1.36839	5.70912	9.52055	6.43537e-20	1.62862e-18	33.9953
MAP7D1	-4.19412	14.6275	-9.51807	6.56786e-20	1.66137e-18	33.9752
AL589880.1	1.70174	3.1928	9.51761	6.59246e-20	1.66681e-18	33.9715
NDUFA4L2	-301.872	584.892	-9.51713	6.61833e-20	1.67257e-18	33.9676
PTPN3	3.53596	5.53379	9.51173	6.91761e-20	1.74656e-18	33.9239
AC245884.8	-1.10541	1.27259	-9.5106	6.98244e-20	1.7621e-18	33.9146
HAT1	1.1835	5.10606	9.50927	7.05891e-20	1.77973e-18	33.9039
HNRNPLL	1.23088	5.04581	9.5087	7.09189e-20	1.78637e-18	33.8992
USF1	-5.19139	18.6315	-9.50846	7.10587e-20	1.78906e-18	33.8973
TCF20	1.64769	6.25616	9.50649	7.22093e-20	1.81633e-18	33.8814
PRDM4	2.68759	9.39909	9.50489	7.3166e-20	1.83953e-18	33.8684
NFKB1	3.04694	11.3353	9.49978	7.62903e-20	1.9154e-18	33.827
VPS11	2.49555	13.8559	9.49601	7.86821e-20	1.97361e-18	33.7965
SLC40A1	26.5341	51.5436	9.49216	8.11991e-20	2.0358e-18	33.7653
ANXA7	10.3593	47.8765	9.48998	8.26548e-20	2.07133e-18	33.7477
MED15	-2.43686	9.46919	-9.47959	8.99872e-20	2.25089e-18	33.6637
RETSAT	7.29525	23.7597	9.47702	9.18977e-20	2.29655e-18	33.6429
LSM10	-3.36942	11.4026	-9.47575	9.28524e-20	2.31933e-18	33.6327
FAF1	1.13681	6.4361	9.47533	9.31684e-20	2.32507e-18	33.6293
FRYL	1.32228	4.2	9.47191	9.58132e-20	2.38996e-18	33.6016
BRI3BP	1.11646	3.54697	9.4717	9.59785e-20	2.39298e-18	33.5999
CCNL2	-9.35695	14.2705	-9.46523	1.01185e-19	2.51929e-18	33.5477
SON	5.19922	19.9634	9.4624	1.03549e-19	2.57576e-18	33.5248
MAT2A	14.9296	43.1134	9.45544	1.09594e-19	2.7211e-18	33.4687
GNG5	-10.5998	50.7034	-9.44965	1.14893e-19	2.84873e-18	33.422
ETF1	7.18275	25.5172	9.44907	1.15437e-19	2.8609e-18	33.4173
DIXDC1	3.07038	7.31395	9.44756	1.1687e-19	2.89374e-18	33.4051
ARNT	2.10906	9.92614	9.44682	1.17576e-19	2.9099e-18	33.3992
TMEM30A	12.8831	45.3641	9.44507	1.19271e-19	2.95049e-18	33.385
ZFAND6	2.81387	11.3674	9.44454	1.19786e-19	2.96186e-18	33.3807
BOD1L1	1.24063	3.86659	9.44385	1.20463e-19	2.97723e-18	33.3752
NAA60	-1.51438	5.49171	-9.43992	1.24384e-19	3.07273e-18	33.3435
DCP1A	1.13045	4.52386	9.43791	1.26431e-19	3.12187e-18	33.3273
VBP1	4.58751	17.7893	9.43744	1.26917e-19	3.13223e-18	33.3235
ABTB1	-1.7854	5.64879	-9.43739	1.26966e-19	3.13223e-18	33.3231
LPCAT3	3.29834	7.44	9.43525	1.29199e-19	3.18585e-18	33.3059
PRRG1	1.3248	3.10892	9.43479	1.29684e-19	3.19633e-18	33.3022
NPEPPS	2.18144	8.70879	9.43373	1.30809e-19	3.22111e-18	33.2937
RBM23	1.03328	4.57162	9.43307	1.31521e-19	3.23717e-18	33.2883
CCDC74A	-2.37555	3.99442	-9.43141	1.33309e-19	3.27969e-18	33.2749
DNAJC21	1.13862	5.21431	9.43046	1.34346e-19	3.30368e-18	33.2673
TAGLN2	-60.0265	197.146	-9.42995	1.34899e-19	3.31578e-18	33.2632
ANKRD54	-1.21157	4.75625	-9.42907	1.35868e-19	3.33806e-18	33.2561
FAM13B	1.81961	5.51204	9.42664	1.38584e-19	3.40325e-18	33.2365
COMT	-4.30744	15.8662	-9.42625	1.3903e-19	3.40798e-18	33.2334
GPSM3	-8.32601	18.8738	-9.42536	1.40037e-19	3.43111e-18	33.2262
LRRK2	6.91843	12.8572	9.42114	1.44927e-19	3.54211e-18	33.1923
PPP2CB	6.6826	24.2927	9.42106	1.45028e-19	3.54211e-18	33.1916
ZC3HAV1	2.08032	6.83767	9.41908	1.47375e-19	3.59778e-18	33.1757
CTSO	11.6748	36.1826	9.41825	1.48381e-19	3.62071e-18	33.169
GDI2	20.3668	66.8755	9.41788	1.48824e-19	3.62963e-18	33.166
ACP1	3.86101	18.9387	9.41727	1.49568e-19	3.64472e-18	33.1611
TIMP1	-257.081	294.85	-9.41599	1.51134e-19	3.68121e-18	33.1508
APP	73.2371	249.123	9.4156	1.51617e-19	3.69132e-18	33.1476
FER1L4	-2.64512	2.78196	-9.415	1.52354e-19	3.70591e-18	33.1429
AC132812.1	-3.78207	5.76432	-9.41344	1.54302e-19	3.7516e-18	33.1303
TMBIM6	58.7692	219.953	9.41298	1.54874e-19	3.76379e-18	33.1266
KSR1	5.39151	10.5139	9.41089	1.57531e-19	3.82493e-18	33.1098
SNAPC3	1.44846	5.46163	9.4101	1.5855e-19	3.84274e-18	33.1034
OST4	-40.3051	138.361	-9.40865	1.60432e-19	3.8866e-18	33.0918
RSPRY1	1.47507	7.4813	9.40823	1.60978e-19	3.89806e-18	33.0884
CSNK2B	-6.6035	18.0364	-9.40573	1.6428e-19	3.97625e-18	33.0683
ZBED6	1.02365	1.80674	9.40311	1.6782e-19	4.06009e-18	33.0472
IDE	1.41883	4.99022	9.40153	1.69987e-19	4.11068e-18	33.0345
SP3	2.14702	8.6064	9.40053	1.71369e-19	4.14038e-18	33.0265
MZT2A	-6.64559	10.044	-9.39819	1.74658e-19	4.21607e-18	33.0077
LPIN2	3.23756	10.178	9.39272	1.82602e-19	4.4019e-18	32.9637
RP9P	-1.44789	3.4964	-9.39162	1.84236e-19	4.43931e-18	32.9549
CARD16	-2.6362	6.21785	-9.39052	1.85892e-19	4.4772e-18	32.9461
ZNF146	3.76367	16.0175	9.38755	1.90423e-19	4.58019e-18	32.9223
ACD	-1.51181	6.04833	-9.38687	1.9148e-19	4.60355e-18	32.9168
CLIC3	-1.54192	1.65665	-9.38659	1.9191e-19	4.61184e-18	32.9146
MELTF-AS1	-1.49856	1.44807	-9.38578	1.93171e-19	4.638e-18	32.9081
KDM5A	1.52917	5.19258	9.38559	1.93474e-19	4.6432e-18	32.9065
GMFG	-9.76804	24.5443	-9.38478	1.94746e-19	4.67165e-18	32.9001
CNST	1.37216	5.28824	9.38386	1.96204e-19	4.70453e-18	32.8927
TIMP3	2.69507	4.08484	9.38361	1.96604e-19	4.71201e-18	32.8907
CCDC137	-2.15506	6.39119	-9.38322	1.97237e-19	4.7251e-18	32.8875
ZNF317	1.10357	6.38787	9.38229	1.98726e-19	4.75864e-18	32.88
NAA50	4.00719	13.6302	9.38141	2.00145e-19	4.79048e-18	32.873
MIER3	1.36833	4.76826	9.38043	2.0175e-19	4.82441e-18	32.8651
BMPR2	4.62013	12.9944	9.38038	2.01831e-19	4.82441e-18	32.8647
MEIS3P1	1.97335	3.66257	9.37817	2.05474e-19	4.90931e-18	32.847
IQGAP1	7.28802	26.604	9.37381	2.12873e-19	5.0816e-18	32.812
HOTAIRM1	-2.59664	3.59126	-9.37365	2.13153e-19	5.08603e-18	32.8107
SEPSECS	1.68433	4.92537	9.36721	2.24576e-19	5.3562e-18	32.7591
PKP4	5.45034	15.2309	9.36583	2.271e-19	5.414e-18	32.7481
PLEKHF1	-1.37891	2.81496	-9.36564	2.27451e-19	5.41998e-18	32.7465
MITF	2.79727	6.93703	9.36316	2.32078e-19	5.52779e-18	32.7266
SNX13	1.67549	3.59089	9.35803	2.41914e-19	5.75443e-18	32.6856
ORAI3	-5.59024	13.1207	-9.35134	2.55378e-19	6.06933e-18	32.632
TSPO	-21.2567	49.0302	-9.34983	2.58529e-19	6.1388e-18	32.6199
ENOPH1	4.36903	20.42	9.34873	2.60838e-19	6.19091e-18	32.6111
AUH	5.36868	10.6246	9.34736	2.63742e-19	6.25708e-18	32.6001
REX1BD	-3.23245	5.6698	-9.34676	2.65024e-19	6.28473e-18	32.5953
EML3	-2.8504	10.1784	-9.34354	2.72021e-19	6.44497e-18	32.5696
BCL2L2	4.09697	11.6128	9.34334	2.72469e-19	6.45275e-18	32.5679
PPP2R5C	1.28724	6.07199	9.34252	2.7428e-19	6.49278e-18	32.5614
ARID4A	1.44211	4.17509	9.33965	2.80716e-19	6.64221e-18	32.5384
TMOD3	2.06961	8.54735	9.33887	2.82508e-19	6.68167e-18	32.5322
ARHGEF37	4.5521	8.86488	9.33658	2.87782e-19	6.80343e-18	32.5139
TRIM33	1.19043	4.8638	9.3352	2.90999e-19	6.87647e-18	32.5029
LSM14A	5.80797	31.1721	9.33427	2.93197e-19	6.92366e-18	32.4954
MBP	1.75081	3.2991	9.33202	2.98584e-19	7.04644e-18	32.4774
SLC4A4	15.5667	22.6587	9.33052	3.02233e-19	7.12941e-18	32.4654
RIMKLA	2.02761	3.74595	9.32971	3.04218e-19	7.17309e-18	32.4589
SCAND1	-9.99645	19.6909	-9.32907	3.05801e-19	7.20727e-18	32.4538
VAPA	2.39524	10.9276	9.3271	3.10695e-19	7.31941e-18	32.4381
MGAM	5.9368	6.83633	9.32641	3.12446e-19	7.35743e-18	32.4326
CAPZB	-11.9216	60.8462	-9.32143	3.25274e-19	7.64948e-18	32.3928
RNF166	-1.86799	5.07044	-9.32012	3.28723e-19	7.72722e-18	32.3823
UNC13B	3.96234	9.90114	9.31978	3.29619e-19	7.74489e-18	32.3796
AL591845.1	-2.52705	2.55471	-9.3193	3.3091e-19	7.77184e-18	32.3758
MACO1	1.87134	10.0785	9.31365	3.46351e-19	8.12741e-18	32.3307
CCDC88B	-1.49553	2.28397	-9.31339	3.47082e-19	8.13714e-18	32.3286
IFIH1	2.81436	8.29885	9.31334	3.47219e-19	8.13714e-18	32.3282
ZNRF2	2.29785	6.97333	9.31328	3.47401e-19	8.13785e-18	32.3277
SLC35C2	-1.76665	6.89436	-9.31114	3.5344e-19	8.27571e-18	32.3106
ZNF184	1.18933	3.5964	9.30958	3.57922e-19	8.37702e-18	32.2982
FLYWCH2	-2.99384	11.0702	-9.30874	3.60347e-19	8.42645e-18	32.2915
ZFAND1	2.37753	7.81396	9.30617	3.67895e-19	8.59549e-18	32.271
PBX1	1.52493	2.6846	9.29739	3.94912e-19	9.21472e-18	32.2009
ZFAND3	4.55784	22.1048	9.29645	3.97922e-19	9.28094e-18	32.1934
TIMM10B	3.39086	9.83083	9.29568	4.00391e-19	9.33063e-18	32.1873
ASCC2	-1.75776	11.0322	-9.29347	4.07579e-19	9.48973e-18	32.1697
MTIF2	2.34177	10.6676	9.29314	4.08679e-19	9.51124e-18	32.167
PSME2	-10.5796	28.9458	-9.28907	4.22297e-19	9.81968e-18	32.1346
EFNA3	-1.37796	2.57929	-9.28886	4.22996e-19	9.8317e-18	32.133
ZNF468	1.58494	3.83636	9.28557	4.34364e-19	1.00916e-17	32.1068
SSR1	3.56769	15.471	9.28476	4.3722e-19	1.01535e-17	32.1003
CYBC1	-2.36784	8.94466	-9.28258	4.44961e-19	1.03289e-17	32.0829
DOCK1	3.23936	10.9773	9.28214	4.46557e-19	1.03614e-17	32.0794
SNX14	1.76784	7.22488	9.28195	4.47209e-19	1.03721e-17	32.078
UGT2A3	34.9728	49.5057	9.28124	4.49774e-19	1.04271e-17	32.0723
RPL36A	-8.76726	17.5022	-9.28016	4.53704e-19	1.05137e-17	32.0637
PRPF31	-4.17542	17.8907	-9.27471	4.74082e-19	1.09623e-17	32.0203
AGMAT	9.238	13.4669	9.26864	4.97811e-19	1.14962e-17	31.972
CDS2	2.61303	9.44364	9.26627	5.07403e-19	1.17127e-17	31.9531
USP28	1.00024	3.73477	9.263	5.20929e-19	1.20197e-17	31.9271
LMBR1L	-2.21894	5.59625	-9.26192	5.25466e-19	1.21037e-17	31.9185
WBP11	3.19951	15.7498	9.25999	5.33659e-19	1.22767e-17	31.9032
RUVBL2	-5.15947	19.7117	-9.25938	5.363e-19	1.23322e-17	31.8983
GINM1	8.48865	33.8197	9.25161	5.70846e-19	1.31126e-17	31.8366
DBR1	1.02658	5.15307	9.24784	5.88417e-19	1.35018e-17	31.8066
TMEM106B	3.40299	7.21101	9.24657	5.94468e-19	1.36348e-17	31.7965
ZNF800	1.22817	4.51692	9.24607	5.96828e-19	1.36831e-17	31.7926
AC048341.2	-2.33869	2.48815	-9.2451	6.01493e-19	1.37842e-17	31.7849
RAD9A	-1.47283	3.46015	-9.24104	6.21454e-19	1.42295e-17	31.7526
BLZF1	2.04761	7.40247	9.24034	6.24918e-19	1.43027e-17	31.7471
SNORD60	-1.129	1.07323	-9.23976	6.27839e-19	1.43635e-17	31.7425
DDX50	3.43282	15.3895	9.23748	6.39462e-19	1.46232e-17	31.7244
RPL18	-58.7844	148.806	-9.23526	6.50975e-19	1.48801e-17	31.7068
LEPROT	9.9399	35.753	9.23313	6.62168e-19	1.51167e-17	31.6899
ALDH1L1	4.76736	7.26926	9.2322	6.67111e-19	1.52231e-17	31.6825
LATS1	1.23421	4.50293	9.23151	6.7082e-19	1.53013e-17	31.6771
PCBP1	33.2231	121.183	9.23129	6.7205e-19	1.53229e-17	31.6753
MFAP3L	3.19693	5.20753	9.23122	6.72425e-19	1.53245e-17	31.6747
HSPBP1	-4.57835	14.5292	-9.23117	6.72692e-19	1.53245e-17	31.6743
TMEM183A	1.39754	6.66959	9.23089	6.74195e-19	1.53523e-17	31.6721
TM9SF3	7.75847	30.3414	9.22704	6.95306e-19	1.58129e-17	31.6416
PSMB4	-19.6917	83.0532	-9.22623	6.99869e-19	1.591e-17	31.6352
PURB	2.64335	9.5076	9.22604	7.00956e-19	1.5928e-17	31.6336
PRMT6	1.73528	5.88165	9.2224	7.2167e-19	1.63848e-17	31.6048
USF2	-4.677	21.946	-9.22023	7.34376e-19	1.66663e-17	31.5876
TSPAN12	24.1579	52.2722	9.21866	7.4366e-19	1.68628e-17	31.5752
AP001505.1	-2.28533	3.31762	-9.21857	7.44181e-19	1.68675e-17	31.5745
AC108449.2	1.64037	2.94981	9.21802	7.47465e-19	1.69348e-17	31.5701
BRMS1	-3.52278	14.3788	-9.21457	7.68451e-19	1.73956e-17	31.5427
ATP5F1A	19.0489	39.4025	9.2125	7.81283e-19	1.76771e-17	31.5264
FKBP11	-3.56804	5.29076	-9.21218	7.83279e-19	1.77089e-17	31.5238
MRPL23	-5.25273	10.5693	-9.212	7.84407e-19	1.7727e-17	31.5224
WDR13	-6.27878	18.4768	-9.21118	7.896e-19	1.78369e-17	31.5159
PIGK	2.44011	8.41314	9.21022	7.957e-19	1.79596e-17	31.5083
NEK7	4.33563	13.9003	9.20984	7.98098e-19	1.80062e-17	31.5053
MRPS18B	9.80743	39.1108	9.20854	8.0647e-19	1.81798e-17	31.495
AL021707.6	-1.53105	1.90557	-9.20652	8.19643e-19	1.84691e-17	31.479
ZNF654	1.31235	3.96078	9.20514	8.28744e-19	1.86507e-17	31.4681
AC060766.4	-1.15935	2.46348	-9.20097	8.56862e-19	1.92513e-17	31.4351
FZD1	9.2214	24.3256	9.19917	8.69271e-19	1.95138e-17	31.4209
BCOR	1.53104	4.69922	9.19809	8.76848e-19	1.96757e-17	31.4123
RPL13	-73.9631	164.234	-9.19548	8.95377e-19	2.00831e-17	31.3916
FAM117B	1.03144	3.30578	9.1927	9.15457e-19	2.05165e-17	31.3697
NOP16	-2.01732	6.30949	-9.18288	9.90309e-19	2.21755e-17	31.292
KMT2C	1.34817	4.15904	9.17976	1.01532e-18	2.27167e-17	31.2673
AC105446.1	-1.72542	1.51119	-9.17934	1.01866e-18	2.27821e-17	31.2641
PLAA	1.53887	6.99687	9.17911	1.02057e-18	2.28151e-17	31.2622
WDR61	1.15903	5.47931	9.17849	1.02561e-18	2.29184e-17	31.2574
NUDT15	2.09351	9.77016	9.17735	1.03504e-18	2.31194e-17	31.2483
TOB2	6.63595	20.847	9.17656	1.04154e-18	2.32551e-17	31.2421
FBXO9	1.41929	5.54506	9.17639	1.04301e-18	2.32781e-17	31.2407
LINC01671	7.74826	16.4975	9.17633	1.04349e-18	2.32793e-17	31.2403
STXBP2	-2.1998	7.65424	-9.17578	1.04807e-18	2.33718e-17	31.236
PCMT1	3.59067	17.2177	9.17533	1.05187e-18	2.34468e-17	31.2324
FBXO21	4.49511	10.6649	9.17384	1.06446e-18	2.37175e-17	31.2206
AC024060.1	-1.47499	2.47581	-9.1716	1.08369e-18	2.4136e-17	31.2029
SPPL2A	2.12976	9.00809	9.17132	1.08609e-18	2.41794e-17	31.2007
FAM91A1	2.96698	9.8231	9.17056	1.09273e-18	2.43072e-17	31.1947
ZBTB14	1.05361	5.03932	9.16975	1.09979e-18	2.44543e-17	31.1883
GADD45GIP1	-14.9614	26.2853	-9.16955	1.10154e-18	2.44831e-17	31.1868
CEP120	1.71907	5.80463	9.16913	1.10528e-18	2.45559e-17	31.1834
AC120053.1	-1.16605	2.88696	-9.1685	1.11084e-18	2.46693e-17	31.1785
JPT1	-6.53671	12.1455	-9.16655	1.12828e-18	2.5036e-17	31.1631
SYNCRIP	3.84151	17.5778	9.16575	1.13547e-18	2.51851e-17	31.1568
STARD3NL	3.37566	12.8116	9.15898	1.19853e-18	2.6551e-17	31.1034
NOA1	1.5136	7.39759	9.15814	1.2066e-18	2.67189e-17	31.0967
ETV3	1.33064	4.48929	9.15757	1.21206e-18	2.68287e-17	31.0923
PSEN1	2.46266	7.81212	9.15672	1.22032e-18	2.69894e-17	31.0855
JADE3	1.04492	3.06256	9.15581	1.22923e-18	2.71753e-17	31.0783
AC132872.1	-1.6268	3.24855	-9.15436	1.24353e-18	2.74732e-17	31.0669
AC127502.2	-1.30283	2.18718	-9.15401	1.24703e-18	2.75349e-17	31.0641
TCEA2	-2.41451	7.09236	-9.14948	1.29293e-18	2.85016e-17	31.0284
NOP14	2.14421	9.35822	9.14889	1.29895e-18	2.86227e-17	31.0238
BANF1	-13.2631	43.4712	-9.14783	1.30998e-18	2.88539e-17	31.0155
ARSD	4.54491	13.4646	9.14393	1.35142e-18	2.97423e-17	30.9847
TARBP2	-1.53373	4.21052	-9.14354	1.35561e-18	2.98224e-17	30.9816
SMARCA5	3.60156	11.7165	9.14316	1.35965e-18	2.9899e-17	30.9787
PLEC	-8.34764	21.852	-9.14107	1.38255e-18	3.03777e-17	30.9622
SFSWAP	-1.34408	4.33113	-9.13856	1.41047e-18	3.0966e-17	30.9424
LGALS3BP	-67.1216	147.623	-9.13097	1.49837e-18	3.28555e-17	30.8826
EID1	21.556	95.3612	9.12922	1.51933e-18	3.32746e-17	30.8689
RECQL	2.92203	8.02408	9.12683	1.54856e-18	3.3901e-17	30.8501
TFEC	3.16592	5.89558	9.1232	1.59399e-18	3.48774e-17	30.8215
[truncated: 4,744 more rows]

## Sheet: Table S5
Table S5 The geneCluster based on cuproptosis-correlated differentially expressed genes
ID	geneCluster
TCGA-3Z-A93Z	A
TCGA-6D-AA2E	B
TCGA-A3-3306	A
TCGA-A3-3307	A
TCGA-A3-3308	A
TCGA-A3-3311	B
TCGA-A3-3313	C
TCGA-A3-3316	B
TCGA-A3-3317	B
TCGA-A3-3319	B
TCGA-A3-3320	A
TCGA-A3-3322	B
TCGA-A3-3323	A
TCGA-A3-3324	B
TCGA-A3-3325	A
TCGA-A3-3326	A
TCGA-A3-3328	B
TCGA-A3-3329	A
TCGA-A3-3331	A
TCGA-A3-3335	B
TCGA-A3-3343	A
TCGA-A3-3346	A
TCGA-A3-3347	A
TCGA-A3-3349	A
TCGA-A3-3351	A
TCGA-A3-3352	A
TCGA-A3-3357	B
TCGA-A3-3358	B
TCGA-A3-3359	A
TCGA-A3-3362	A
TCGA-A3-3363	A
TCGA-A3-3365	A
TCGA-A3-3367	A
TCGA-A3-3370	A
TCGA-A3-3372	A
TCGA-A3-3373	B
TCGA-A3-3374	C
TCGA-A3-3376	A
TCGA-A3-3378	A
TCGA-A3-3380	A
TCGA-A3-3382	A
TCGA-A3-3383	A
TCGA-A3-3385	B
TCGA-A3-3387	A
TCGA-A3-A6NI	A
TCGA-A3-A6NJ	A
TCGA-A3-A6NL	A
TCGA-A3-A6NN	A
TCGA-A3-A8CQ	A
TCGA-A3-A8OV	A
TCGA-A3-A8OW	A
TCGA-AK-3425	A
TCGA-AK-3426	C
TCGA-AK-3427	B
TCGA-AK-3428	A
TCGA-AK-3429	A
TCGA-AK-3431	A
TCGA-AK-3433	C
TCGA-AK-3434	B
TCGA-AK-3436	A
TCGA-AK-3440	B
TCGA-AK-3443	B
TCGA-AK-3445	A
TCGA-AK-3447	C
TCGA-AK-3450	A
TCGA-AK-3451	B
TCGA-AK-3453	C
TCGA-AK-3454	C
TCGA-AK-3455	A
TCGA-AK-3456	B
TCGA-AK-3458	A
TCGA-AK-3460	B
TCGA-AK-3461	A
TCGA-AK-3465	C
TCGA-AS-3777	C
TCGA-AS-3778	A
TCGA-B0-4688	A
TCGA-B0-4690	A
TCGA-B0-4691	B
TCGA-B0-4693	A
TCGA-B0-4694	A
TCGA-B0-4696	A
TCGA-B0-4697	B
TCGA-B0-4698	A
TCGA-B0-4699	A
TCGA-B0-4700	A
TCGA-B0-4701	A
TCGA-B0-4703	A
TCGA-B0-4706	B
TCGA-B0-4707	C
TCGA-B0-4710	A
TCGA-B0-4712	A
TCGA-B0-4713	B
TCGA-B0-4714	B
TCGA-B0-4718	B
TCGA-B0-4810	A
TCGA-B0-4811	C
TCGA-B0-4813	B
TCGA-B0-4814	A
TCGA-B0-4815	A
TCGA-B0-4816	A
TCGA-B0-4817	C
TCGA-B0-4818	A
TCGA-B0-4819	C
TCGA-B0-4821	B
TCGA-B0-4822	C
TCGA-B0-4823	A
TCGA-B0-4824	B
TCGA-B0-4827	A
TCGA-B0-4828	B
TCGA-B0-4833	C
TCGA-B0-4834	C
TCGA-B0-4836	A
TCGA-B0-4837	B
TCGA-B0-4838	B
TCGA-B0-4839	C
TCGA-B0-4841	C
TCGA-B0-4842	B
TCGA-B0-4843	C
TCGA-B0-4844	B
TCGA-B0-4845	B
TCGA-B0-4846	A
TCGA-B0-4847	C
TCGA-B0-4848	A
TCGA-B0-4849	A
TCGA-B0-4852	B
TCGA-B0-4945	A
TCGA-B0-5075	B
TCGA-B0-5077	B
TCGA-B0-5080	A
TCGA-B0-5081	B
TCGA-B0-5083	C
TCGA-B0-5084	B
TCGA-B0-5085	C
TCGA-B0-5088	B
TCGA-B0-5092	B
TCGA-B0-5094	A
TCGA-B0-5095	A
TCGA-B0-5096	A
TCGA-B0-5097	A
TCGA-B0-5098	A
TCGA-B0-5099	B
TCGA-B0-5100	A
TCGA-B0-5102	B
TCGA-B0-5106	B
TCGA-B0-5107	A
TCGA-B0-5108	A
TCGA-B0-5109	A
TCGA-B0-5110	A
TCGA-B0-5113	A
TCGA-B0-5115	A
TCGA-B0-5116	A
TCGA-B0-5117	C
TCGA-B0-5119	A
TCGA-B0-5120	A
TCGA-B0-5121	C
TCGA-B0-5399	A
TCGA-B0-5400	B
TCGA-B0-5402	A
TCGA-B0-5690	A
TCGA-B0-5691	A
TCGA-B0-5692	B
TCGA-B0-5693	A
TCGA-B0-5694	B
TCGA-B0-5695	A
TCGA-B0-5696	A
TCGA-B0-5697	A
TCGA-B0-5698	A
TCGA-B0-5699	A
TCGA-B0-5700	A
TCGA-B0-5701	A
TCGA-B0-5702	A
TCGA-B0-5703	B
TCGA-B0-5705	A
TCGA-B0-5706	A
TCGA-B0-5707	A
TCGA-B0-5709	A
TCGA-B0-5710	A
TCGA-B0-5711	A
TCGA-B0-5712	A
TCGA-B0-5713	A
TCGA-B0-5812	A
TCGA-B2-3923	B
TCGA-B2-3923-01B	A
TCGA-B2-3924	A
TCGA-B2-3924-01B	A
TCGA-B2-4098	C
TCGA-B2-4099	A
TCGA-B2-4101	A
TCGA-B2-4102	A
TCGA-B2-5633	A
TCGA-B2-5633-01B	A
TCGA-B2-5635	A
TCGA-B2-5635-01B	A
TCGA-B2-5636	A
TCGA-B2-5639	A
TCGA-B2-5641	A
TCGA-B2-A4SR	A
TCGA-B4-5377	A
TCGA-B4-5378	A
TCGA-B4-5832	A
TCGA-B4-5834	A
TCGA-B4-5835	B
TCGA-B4-5836	A
TCGA-B4-5838	A
TCGA-B4-5843	A
TCGA-B4-5844	A
TCGA-B8-4143	A
TCGA-B8-4146-01B	A
TCGA-B8-4148	A
TCGA-B8-4151	A
TCGA-B8-4153-01B	C
TCGA-B8-4154	A
TCGA-B8-4619	C
TCGA-B8-4620	B
TCGA-B8-4621	B
TCGA-B8-4622	B
TCGA-B8-5158	A
TCGA-B8-5159	A
TCGA-B8-5162	A
TCGA-B8-5163	A
TCGA-B8-5164	A
TCGA-B8-5165	A
TCGA-B8-5545	A
TCGA-B8-5546	A
TCGA-B8-5549	A
TCGA-B8-5550	A
TCGA-B8-5551	A
TCGA-B8-5552-01B	A
TCGA-B8-5553	A
TCGA-B8-A54D	B
TCGA-B8-A54E	B
TCGA-B8-A54F	A
TCGA-B8-A54G	A
TCGA-B8-A54H	A
TCGA-B8-A54I	B
TCGA-B8-A54J	A
TCGA-B8-A54K	A
TCGA-B8-A7U6	A
TCGA-B8-A8YJ	A
TCGA-BP-4158	B
TCGA-BP-4159	C
TCGA-BP-4160	A
TCGA-BP-4161	A
TCGA-BP-4162	A
TCGA-BP-4163	A
TCGA-BP-4164	A
TCGA-BP-4165	B
TCGA-BP-4166	B
TCGA-BP-4167	C
TCGA-BP-4169	A
TCGA-BP-4170	A
TCGA-BP-4173	A
TCGA-BP-4174	A
TCGA-BP-4176	A
TCGA-BP-4177	A
TCGA-BP-4325	B
TCGA-BP-4326	A
TCGA-BP-4327	B
TCGA-BP-4329	B
TCGA-BP-4330	A
TCGA-BP-4331	A
TCGA-BP-4332	A
TCGA-BP-4334	C
TCGA-BP-4335	B
TCGA-BP-4337	B
TCGA-BP-4338	B
TCGA-BP-4340	A
TCGA-BP-4341	B
TCGA-BP-4342	A
TCGA-BP-4343	A
TCGA-BP-4344	A
TCGA-BP-4345	B
TCGA-BP-4346	B
TCGA-BP-4347	B
TCGA-BP-4349	B
TCGA-BP-4351	A
TCGA-BP-4352	B
TCGA-BP-4353	A
TCGA-BP-4354	A
TCGA-BP-4355	B
TCGA-BP-4756	B
TCGA-BP-4758	C
TCGA-BP-4759	C
TCGA-BP-4760	A
TCGA-BP-4761	A
TCGA-BP-4762	A
TCGA-BP-4763	A
TCGA-BP-4765	A
TCGA-BP-4766	A
TCGA-BP-4768	B
TCGA-BP-4769	A
TCGA-BP-4770	A
TCGA-BP-4771	B
TCGA-BP-4774	B
TCGA-BP-4775	A
TCGA-BP-4776	B
TCGA-BP-4777	B
TCGA-BP-4781	A
TCGA-BP-4782	A
TCGA-BP-4784	A
TCGA-BP-4787	A
TCGA-BP-4789	A
TCGA-BP-4790	A
TCGA-BP-4795	A
TCGA-BP-4797	B
TCGA-BP-4798	B
TCGA-BP-4799	C
TCGA-BP-4801	A
TCGA-BP-4803	B
TCGA-BP-4804	B
TCGA-BP-4807	A
TCGA-BP-4959	B
TCGA-BP-4960	C
TCGA-BP-4961	A
TCGA-BP-4962	B
TCGA-BP-4963	B
TCGA-BP-4964	B
TCGA-BP-4965	A
TCGA-BP-4967	B
TCGA-BP-4968	B
TCGA-BP-4969	C
TCGA-BP-4970	A
TCGA-BP-4971	C
TCGA-BP-4972	A
TCGA-BP-4973	B
TCGA-BP-4974	A
TCGA-BP-4975	A
TCGA-BP-4976	A
TCGA-BP-4977	B
TCGA-BP-4981	C
TCGA-BP-4982	A
TCGA-BP-4983	A
TCGA-BP-4985	B
TCGA-BP-4986	A
TCGA-BP-4987	A
TCGA-BP-4989	C
TCGA-BP-4991	A
TCGA-BP-4992	C
TCGA-BP-4993	A
TCGA-BP-4994	B
TCGA-BP-4995	B
TCGA-BP-4998	A
TCGA-BP-4999	B
TCGA-BP-5000	C
TCGA-BP-5001	C
TCGA-BP-5004	A
TCGA-BP-5006	B
TCGA-BP-5007	A
TCGA-BP-5008	A
TCGA-BP-5009	C
TCGA-BP-5010	C
TCGA-BP-5168	B
TCGA-BP-5169	C
TCGA-BP-5170	A
TCGA-BP-5173	A
TCGA-BP-5174	B
TCGA-BP-5175	C
TCGA-BP-5176	B
TCGA-BP-5177	B
TCGA-BP-5178	C
TCGA-BP-5180	B
TCGA-BP-5181	A
TCGA-BP-5182	A
TCGA-BP-5183	A
TCGA-BP-5184	A
TCGA-BP-5185	C
TCGA-BP-5186	A
TCGA-BP-5187	A
TCGA-BP-5189	A
TCGA-BP-5190	C
TCGA-BP-5191	C
TCGA-BP-5192	A
TCGA-BP-5194	A
TCGA-BP-5195	A
TCGA-BP-5196	A
TCGA-BP-5198	A
TCGA-BP-5199	A
TCGA-BP-5200	A
TCGA-BP-5201	B
TCGA-BP-5202	A
TCGA-CJ-4634	A
TCGA-CJ-4635	A
TCGA-CJ-4636	B
TCGA-CJ-4637	A
TCGA-CJ-4638	C
TCGA-CJ-4639	A
TCGA-CJ-4640	A
TCGA-CJ-4641	A
TCGA-CJ-4642-01B	B
TCGA-CJ-4643	A
TCGA-CJ-4644	A
TCGA-CJ-4868	A
TCGA-CJ-4869	B
TCGA-CJ-4870	A
TCGA-CJ-4871	A
TCGA-CJ-4872	B
TCGA-CJ-4873	C
TCGA-CJ-4874	A
TCGA-CJ-4875	C
TCGA-CJ-4876	B
TCGA-CJ-4878	A
TCGA-CJ-4881	A
TCGA-CJ-4882	B
TCGA-CJ-4884	B
TCGA-CJ-4885	A
TCGA-CJ-4886	A
TCGA-CJ-4887	B
TCGA-CJ-4888	B
TCGA-CJ-4889	A
TCGA-CJ-4890	A
TCGA-CJ-4891	B
TCGA-CJ-4892	A
TCGA-CJ-4893	A
TCGA-CJ-4894	A
TCGA-CJ-4895	A
TCGA-CJ-4897	A
TCGA-CJ-4899	A
TCGA-CJ-4900	B
TCGA-CJ-4901	B
TCGA-CJ-4902	A
TCGA-CJ-4903	B
TCGA-CJ-4904	A
TCGA-CJ-4905	A
TCGA-CJ-4907	A
TCGA-CJ-4908	A
TCGA-CJ-4912	C
TCGA-CJ-4916	B
TCGA-CJ-4918	B
TCGA-CJ-4920	A
TCGA-CJ-5671	A
TCGA-CJ-5672	B
TCGA-CJ-5675	A
TCGA-CJ-5676	B
TCGA-CJ-5677	A
TCGA-CJ-5678	A
TCGA-CJ-5679	B
TCGA-CJ-5680	A
TCGA-CJ-5681	A
TCGA-CJ-5682	B
TCGA-CJ-5683	B
TCGA-CJ-5684	A
TCGA-CJ-5686	A
TCGA-CJ-6027	B
TCGA-CJ-6028	A
TCGA-CJ-6030	A
TCGA-CJ-6031	B
TCGA-CJ-6032	A
TCGA-CJ-6033	A
TCGA-CW-5580	A
TCGA-CW-5581	A
TCGA-CW-5583	A
TCGA-CW-5584	A
TCGA-CW-5585	A
TCGA-CW-5587	A
TCGA-CW-5588	A
TCGA-CW-5589	A
TCGA-CW-5590	A
TCGA-CW-5591	A
TCGA-CW-6087	A
TCGA-CW-6088	A
TCGA-CW-6090	A
TCGA-CW-6093	A
TCGA-CW-6097	A
TCGA-CZ-4853	B
TCGA-CZ-4854	B
TCGA-CZ-4856	A
TCGA-CZ-4857	A
TCGA-CZ-4858	A
TCGA-CZ-4859	A
TCGA-CZ-4860	A
TCGA-CZ-4861	A
TCGA-CZ-4862	A
TCGA-CZ-4863	A
TCGA-CZ-4864	A
TCGA-CZ-4865	A
TCGA-CZ-4866	A
TCGA-CZ-5451	A
TCGA-CZ-5452	A
TCGA-CZ-5453	B
TCGA-CZ-5454	A
TCGA-CZ-5455	A
TCGA-CZ-5456	A
TCGA-CZ-5457	A
TCGA-CZ-5458	A
TCGA-CZ-5459	B
TCGA-CZ-5460	B
TCGA-CZ-5461	A
TCGA-CZ-5462	A
TCGA-CZ-5463	A
TCGA-CZ-5464	B
TCGA-CZ-5465	A
TCGA-CZ-5466	A
TCGA-CZ-5467	A
TCGA-CZ-5468	A
TCGA-CZ-5469	A
TCGA-CZ-5470	B
TCGA-CZ-5982	A
TCGA-CZ-5984	A
TCGA-CZ-5985	A
TCGA-CZ-5986	A
TCGA-CZ-5987	B
TCGA-CZ-5988	A
TCGA-CZ-5989	A
TCGA-DV-5565	B
TCGA-DV-5566	A
TCGA-DV-5567	A
TCGA-DV-5568	A
TCGA-DV-5569	A
TCGA-DV-5573	A
TCGA-DV-5574	A
TCGA-DV-5575	A
TCGA-DV-5576	A
TCGA-DV-A4VX	B
TCGA-DV-A4VZ	A
TCGA-DV-A4W0	A
TCGA-DV-A4W0-05A	A
TCGA-EU-5904	A
TCGA-EU-5905	A
TCGA-EU-5906	A
TCGA-EU-5907	A
TCGA-G6-A5PC	C
TCGA-G6-A8L6	A
TCGA-G6-A8L7	C
TCGA-G6-A8L8	A
TCGA-GK-A6C7	A
TCGA-MM-A563	A
TCGA-MM-A564	C
TCGA-MM-A84U	C
TCGA-MW-A4EC	A
TCGA-T7-A92I	A

## Sheet: Table S6
Table S6 GSVA enrichment between gene cluster A and gene cluster B
id	logFC	AveExpr	t	P.Value	adj.P.Val	B
KEGG_UBIQUITIN_MEDIATED_PROTEOLYSIS	-0.29289	-0.00041951	-13.8088	1.08997e-36	2.00554e-34	72.5578
KEGG_SMALL_CELL_LUNG_CANCER	-0.307547	0.0395952	-13.292	1.74007e-34	1.60086e-32	67.5457
KEGG_NEUROTROPHIN_SIGNALING_PATHWAY	-0.308383	0.0287647	-13.174	5.48002e-34	3.36108e-32	66.4125
KEGG_CHRONIC_MYELOID_LEUKEMIA	-0.332513	0.0500808	-13.1441	7.31804e-34	3.3663e-32	66.1268
KEGG_COLORECTAL_CANCER	-0.330366	0.0156279	-13.0394	2.01393e-33	7.41125e-32	65.1268
KEGG_PROSTATE_CANCER	-0.314602	0.0388573	-13.001	2.91738e-33	8.94662e-32	64.7607
KEGG_PATHWAYS_IN_CANCER	-0.264399	0.0154361	-12.8535	1.20424e-32	3.16544e-31	63.3604
KEGG_PANCREATIC_CANCER	-0.319874	0.0539853	-12.7541	3.116e-32	7.1668e-31	62.4215
KEGG_RENAL_CELL_CARCINOMA	-0.315575	0.0374589	-12.7373	3.65921e-32	7.48106e-31	62.2628
KEGG_ENDOMETRIAL_CANCER	-0.331576	0.0258882	-12.4858	3.98755e-31	7.33708e-30	59.9041
KEGG_ENDOCYTOSIS	-0.252091	-0.00646055	-12.2329	4.30511e-30	7.20127e-29	57.5549
KEGG_NON_SMALL_CELL_LUNG_CANCER	-0.281057	0.0386535	-12.0397	2.60544e-29	3.99501e-28	55.7776
KEGG_ERBB_SIGNALING_PATHWAY	-0.271789	0.0271895	-11.9741	4.78154e-29	6.76772e-28	55.1783
KEGG_PROGESTERONE_MEDIATED_OOCYTE_MATURATION	-0.236942	0.00720567	-11.744	3.97916e-28	5.22976e-27	53.087
KEGG_GLIOMA	-0.278348	0.0405211	-11.7134	5.26606e-28	6.4597e-27	52.8104
KEGG_ACUTE_MYELOID_LEUKEMIA	-0.28671	0.0433397	-11.6678	7.98757e-28	9.1857e-27	52.3993
KEGG_ADHERENS_JUNCTION	-0.330373	0.00318711	-11.6218	1.21502e-27	1.31508e-26	51.9854
KEGG_THYROID_CANCER	-0.291236	0.0120595	-11.4734	4.67126e-27	4.77507e-26	50.6566
KEGG_MAPK_SIGNALING_PATHWAY	-0.213121	0.00561503	-11.3831	1.05538e-26	1.02205e-25	49.8525
KEGG_WNT_SIGNALING_PATHWAY	-0.253492	-0.0247735	-11.3462	1.47097e-26	1.35329e-25	49.5249
KEGG_TGF_BETA_SIGNALING_PATHWAY	-0.299848	0.0125625	-11.3363	1.6085e-26	1.40935e-25	49.4368
KEGG_INSULIN_SIGNALING_PATHWAY	-0.2183	-0.00262415	-11.3097	2.04168e-26	1.70758e-25	49.2015
KEGG_NON_HOMOLOGOUS_END_JOINING	-0.353685	0.0401283	-11.2464	3.60125e-26	2.881e-25	48.6417
KEGG_RNA_DEGRADATION	-0.236809	0.00749078	-11.0157	2.79957e-25	2.14634e-24	46.619
KEGG_LONG_TERM_POTENTIATION	-0.249878	-0.00212512	-10.7422	3.0867e-24	2.27181e-23	44.2524
KEGG_APOPTOSIS	-0.246179	0.0383023	-10.6936	4.7133e-24	3.33556e-23	43.8351
KEGG_OOCYTE_MEIOSIS	-0.214897	0.000354777	-10.5168	2.17283e-23	1.48075e-22	42.3288
KEGG_REGULATION_OF_ACTIN_CYTOSKELETON	-0.25128	0.00752754	-10.4908	2.71623e-23	1.78495e-22	42.1088
KEGG_AXON_GUIDANCE	-0.257592	0.00479428	-10.466	3.35944e-23	2.13151e-22	41.8994
KEGG_GNRH_SIGNALING_PATHWAY	-0.191317	-0.00342565	-10.4207	4.95192e-23	3.02369e-22	41.517
KEGG_FOCAL_ADHESION	-0.287762	0.0216555	-10.4174	5.09426e-23	3.02369e-22	41.4891
KEGG_MTOR_SIGNALING_PATHWAY	-0.211325	0.00286198	-10.2945	1.45245e-22	8.35158e-22	40.4567
KEGG_MELANOMA	-0.226881	0.0258378	-10.2661	1.84706e-22	1.02988e-21	40.2199
KEGG_TIGHT_JUNCTION	-0.226155	-0.0449184	-10.147	5.04979e-22	2.73283e-21	39.2292
KEGG_GAP_JUNCTION	-0.248334	0.0146505	-10.1015	7.40489e-22	3.89286e-21	38.8521
KEGG_INOSITOL_PHOSPHATE_METABOLISM	-0.26969	-0.00295736	-10.0914	8.05875e-22	4.11892e-21	38.7688
KEGG_LEUKOCYTE_TRANSENDOTHELIAL_MIGRATION	-0.253395	0.0170077	-10.0802	8.85281e-22	4.29431e-21	38.6762
KEGG_DORSO_VENTRAL_AXIS_FORMATION	-0.298028	0.0671711	-10.0787	8.96452e-22	4.29431e-21	38.6639
KEGG_VASOPRESSIN_REGULATED_WATER_REABSORPTION	-0.278273	-0.0202438	-10.0769	9.10206e-22	4.29431e-21	38.6489
KEGG_PHOSPHATIDYLINOSITOL_SIGNALING_SYSTEM	-0.251115	0.000739136	-9.88854	4.36762e-21	2.00911e-20	37.1045
KEGG_BLADDER_CANCER	-0.216286	0.0517675	-9.75938	1.26666e-20	5.67585e-20	36.0562
KEGG_CELL_CYCLE	-0.23098	0.0304233	-9.75663	1.29558e-20	5.67585e-20	36.034
KEGG_LONG_TERM_DEPRESSION	-0.200484	0.00325736	-9.68995	2.23663e-20	9.57069e-20	35.4965
KEGG_BASAL_TRANSCRIPTION_FACTORS	-0.237432	-0.0118109	-9.65922	2.87417e-20	1.20192e-19	35.2497
KEGG_MELANOGENESIS	-0.198383	-0.0184018	-9.6546	2.98452e-20	1.22034e-19	35.2126
KEGG_B_CELL_RECEPTOR_SIGNALING_PATHWAY	-0.255937	0.040139	-9.59309	4.92241e-20	1.96897e-19	34.7202
KEGG_ADIPOCYTOKINE_SIGNALING_PATHWAY	-0.202949	-0.0322325	-9.57433	5.73138e-20	2.24377e-19	34.5704
KEGG_FC_GAMMA_R_MEDIATED_PHAGOCYTOSIS	-0.237299	0.0228905	-9.52831	8.31805e-20	3.18859e-19	34.2039
KEGG_NOTCH_SIGNALING_PATHWAY	-0.245785	0.0560123	-9.39345	2.46105e-19	9.24149e-19	33.1367
KEGG_SPLICEOSOME	-0.251306	0.0113765	-9.32751	4.16733e-19	1.53358e-18	32.6186
KEGG_NOD_LIKE_RECEPTOR_SIGNALING_PATHWAY	-0.230863	0.0445656	-9.2939	5.44522e-19	1.96455e-18	32.3556
KEGG_PURINE_METABOLISM	-0.161034	-0.0151383	-9.23845	8.45384e-19	2.99136e-18	31.923
KEGG_NUCLEOTIDE_EXCISION_REPAIR	-0.229652	0.0239864	-9.17715	1.37197e-18	4.76307e-18	31.4468
KEGG_RIG_I_LIKE_RECEPTOR_SIGNALING_PATHWAY	-0.186736	0.0292304	-9.11011	2.32417e-18	7.91938e-18	30.9286
KEGG_VEGF_SIGNALING_PATHWAY	-0.167174	0.0109489	-8.92431	9.87832e-18	3.30475e-17	29.5064
KEGG_N_GLYCAN_BIOSYNTHESIS	-0.258357	-0.011745	-8.85086	1.74038e-17	5.71839e-17	28.9499
KEGG_TYPE_II_DIABETES_MELLITUS	-0.18641	-0.0113766	-8.73816	4.124e-17	1.33126e-16	28.1023
KEGG_VASCULAR_SMOOTH_MUSCLE_CONTRACTION	-0.216006	-0.00110317	-8.62108	1.00227e-16	3.17961e-16	27.2302
KEGG_T_CELL_RECEPTOR_SIGNALING_PATHWAY	-0.226081	0.0462836	-8.53634	1.89589e-16	5.91259e-16	26.6044
KEGG_EPITHELIAL_CELL_SIGNALING_IN_HELICOBACTER_PYLORI_INFECTION	-0.201829	-0.0146152	-8.50492	2.39873e-16	7.3561e-16	26.3735
KEGG_ARRHYTHMOGENIC_RIGHT_VENTRICULAR_CARDIOMYOPATHY_ARVC	-0.242785	-0.00811304	-8.48867	2.70844e-16	8.16973e-16	26.2543
KEGG_CHEMOKINE_SIGNALING_PATHWAY	-0.217636	0.0360477	-8.31213	1.00217e-15	2.97418e-15	24.9703
KEGG_MISMATCH_REPAIR	-0.271809	0.0529727	-8.27226	1.343e-15	3.88879e-15	24.6831
KEGG_PATHOGENIC_ESCHERICHIA_COLI_INFECTION	-0.24311	0.0262902	-8.27129	1.35262e-15	3.88879e-15	24.6761
KEGG_JAK_STAT_SIGNALING_PATHWAY	-0.170308	0.0352506	-8.21894	1.98346e-15	5.61472e-15	24.3007
KEGG_FC_EPSILON_RI_SIGNALING_PATHWAY	-0.170537	0.0125373	-8.20483	2.19853e-15	6.12923e-15	24.1997
KEGG_TOLL_LIKE_RECEPTOR_SIGNALING_PATHWAY	-0.20109	0.0593303	-7.96112	1.27361e-14	3.49768e-14	22.4776
KEGG_ECM_RECEPTOR_INTERACTION	-0.259601	0.0170551	-7.93286	1.55739e-14	4.21413e-14	22.2804
KEGG_GLYCOSAMINOGLYCAN_BIOSYNTHESIS_HEPARAN_SULFATE	-0.199148	-0.0208043	-7.82635	3.30861e-14	8.82297e-14	21.5422
KEGG_ALDOSTERONE_REGULATED_SODIUM_REABSORPTION	-0.18517	-0.0432933	-7.71688	7.1214e-14	1.87191e-13	20.7915
KEGG_SNARE_INTERACTIONS_IN_VESICULAR_TRANSPORT	-0.159714	0.000201912	-7.62345	1.36128e-13	3.52782e-13	20.1573
KEGG_O_GLYCAN_BIOSYNTHESIS	-0.203862	-0.0235834	-7.60057	1.59388e-13	4.07325e-13	20.0029
KEGG_HYPERTROPHIC_CARDIOMYOPATHY_HCM	-0.193643	-0.0182614	-7.59189	1.69207e-13	4.26495e-13	19.9444
KEGG_CALCIUM_SIGNALING_PATHWAY	-0.150495	-0.0237525	-7.248	1.73176e-12	4.30599e-12	17.67
KEGG_REGULATION_OF_AUTOPHAGY	-0.15247	-0.0172351	-7.12166	3.98633e-12	9.7798e-12	16.8556
KEGG_GLYCOSYLPHOSPHATIDYLINOSITOL_GPI_ANCHOR_BIOSYNTHESIS	-0.208171	-0.0486551	-7.05421	6.19248e-12	1.49923e-11	16.4255
KEGG_PYRIMIDINE_METABOLISM	-0.15048	-0.00278293	-6.98675	9.58944e-12	2.2915e-11	15.9986
KEGG_SPHINGOLIPID_METABOLISM	-0.191307	-0.037647	-6.9539	1.1851e-11	2.79561e-11	15.792
KEGG_DILATED_CARDIOMYOPATHY	-0.190549	-0.0150799	-6.93153	1.36835e-11	3.18705e-11	15.6517
KEGG_LYSINE_DEGRADATION	-0.190824	-0.0410059	-6.55068	1.49595e-10	3.44068e-10	13.3207
KEGG_HEDGEHOG_SIGNALING_PATHWAY	-0.142757	-0.0487001	-6.457	2.65026e-10	6.02034e-10	12.7641
KEGG_LINOLEIC_ACID_METABOLISM	0.130523	-0.0224678	6.36467	4.62712e-10	1.03828e-09	12.222
KEGG_OXIDATIVE_PHOSPHORYLATION	0.257415	-0.151913	6.1851	1.34283e-09	2.97688e-09	11.1867
KEGG_PARKINSONS_DISEASE	0.243325	-0.140853	6.183	1.35945e-09	2.97785e-09	11.1748
KEGG_DNA_REPLICATION	-0.213119	0.07003	-6.13792	1.7694e-09	3.83022e-09	10.9189
KEGG_NATURAL_KILLER_CELL_MEDIATED_CYTOTOXICITY	-0.162305	0.0594679	-5.97141	4.62061e-09	9.88596e-09	9.98761
KEGG_P53_SIGNALING_PATHWAY	-0.138732	0.0347307	-5.94488	5.37343e-09	1.13645e-08	9.84128
KEGG_GLYCOSAMINOGLYCAN_BIOSYNTHESIS_KERATAN_SULFATE	-0.185821	-0.00982978	-5.84508	9.43566e-09	1.97291e-08	9.29575
KEGG_CELL_ADHESION_MOLECULES_CAMS	-0.162451	0.0328648	-5.76998	1.43402e-08	2.96471e-08	8.8905
KEGG_CARDIAC_MUSCLE_CONTRACTION	0.145839	-0.116363	5.73028	1.78589e-08	3.65116e-08	8.67815
KEGG_RNA_POLYMERASE	-0.145147	0.00579727	-5.70575	2.04401e-08	4.13294e-08	8.54756
KEGG_LEISHMANIA_INFECTION	-0.198727	0.0837886	-5.57879	4.07952e-08	8.13473e-08	7.87949
KEGG_CYTOSOLIC_DNA_SENSING_PATHWAY	-0.131769	0.0450418	-5.57734	4.11157e-08	8.13473e-08	7.87193
KEGG_GLYCOSPHINGOLIPID_BIOSYNTHESIS_LACTO_AND_NEOLACTO_SERIES	-0.131388	-0.0470161	-5.55493	4.63886e-08	9.08033e-08	7.75536
KEGG_PANTOTHENATE_AND_COA_BIOSYNTHESIS	-0.144478	-0.0465128	-5.38172	1.16272e-07	2.252e-07	6.8686
KEGG_AMYOTROPHIC_LATERAL_SCLEROSIS_ALS	-0.119174	-0.00026303	-5.34085	1.43912e-07	2.75832e-07	6.66301
KEGG_BASAL_CELL_CARCINOMA	-0.124667	-0.0374732	-5.22421	2.62587e-07	4.98103e-07	6.08383
KEGG_GLYCOSPHINGOLIPID_BIOSYNTHESIS_GANGLIO_SERIES	-0.159558	-0.00425868	-5.07872	5.47415e-07	1.0278e-06	5.37741
KEGG_GLYCEROLIPID_METABOLISM	-0.105258	-0.0595131	-4.98185	8.84277e-07	1.6435e-06	4.91697
KEGG_PROTEIN_EXPORT	-0.184486	-0.00945537	-4.94146	1.07759e-06	1.98276e-06	4.72732
KEGG_SELENOAMINO_ACID_METABOLISM	-0.126831	-0.0946486	-4.93333	1.12113e-06	2.04246e-06	4.68933
KEGG_PRION_DISEASES	-0.141773	0.00458963	-4.82847	1.86002e-06	3.35533e-06	4.20426
KEGG_COMPLEMENT_AND_COAGULATION_CASCADES	-0.143005	0.00213576	-4.80884	2.04283e-06	3.64933e-06	4.11451
KEGG_ONE_CARBON_POOL_BY_FOLATE	-0.148987	-0.0262584	-4.74435	2.77351e-06	4.90698e-06	3.82197
KEGG_STARCH_AND_SUCROSE_METABOLISM	-0.119757	0.0389204	-4.7392	2.84166e-06	4.97967e-06	3.79876
KEGG_GLYCOSPHINGOLIPID_BIOSYNTHESIS_GLOBO_SERIES	-0.136891	0.0118585	-4.63645	4.5907e-06	7.96876e-06	3.34051
KEGG_CIRCADIAN_RHYTHM_MAMMAL	-0.147281	0.029038	-4.45959	1.02664e-05	1.7491e-05	2.57334
KEGG_HEMATOPOIETIC_CELL_LINEAGE	-0.133614	0.0467542	-4.29121	2.15575e-05	3.63906e-05	1.86844
KEGG_BASE_EXCISION_REPAIR	-0.104539	0.00375836	-4.06702	5.57667e-05	9.32824e-05	0.968924
KEGG_GLYCOSAMINOGLYCAN_BIOSYNTHESIS_CHONDROITIN_SULFATE	-0.137674	0.0424896	-4.00303	7.25758e-05	0.000120306	0.720395
KEGG_AMINOACYL_TRNA_BIOSYNTHESIS	-0.147239	-0.0452523	-4.00026	7.34e-05	0.000120586	0.709751
KEGG_TERPENOID_BACKBONE_BIOSYNTHESIS	-0.143819	-0.0940594	-3.98778	7.72356e-05	0.000125764	0.661748
KEGG_RENIN_ANGIOTENSIN_SYSTEM	-0.1324	0.00186076	-3.94109	9.33419e-05	0.000150657	0.483375
KEGG_CYTOKINE_CYTOKINE_RECEPTOR_INTERACTION	-0.100303	0.0339554	-3.93542	9.5502e-05	0.000152803	0.461845
KEGG_GALACTOSE_METABOLISM	-0.113998	0.00323022	-3.81199	0.000156052	0.000245415	0.000487498
KEGG_AMINO_SUGAR_AND_NUCLEOTIDE_SUGAR_METABOLISM	-0.118664	0.00524531	-3.72113	0.000222144	0.000343483	-0.330333
KEGG_GLYCOSAMINOGLYCAN_DEGRADATION	-0.102581	-0.0266392	-3.58048	0.000378382	0.000575391	-0.827552
KEGG_FRUCTOSE_AND_MANNOSE_METABOLISM	-0.107994	0.0121425	-3.50583	0.000498505	0.000751844	-1.08408
KEGG_LYSOSOME	-0.109735	-0.0188597	-3.48904	0.000530032	0.000792893	-1.14104
KEGG_BIOSYNTHESIS_OF_UNSATURATED_FATTY_ACIDS	-0.105113	-0.0849335	-3.38096	0.00078212	0.00114214	-1.5017
KEGG_SYSTEMIC_LUPUS_ERYTHEMATOSUS	-0.10042	0.0598789	-2.54289	0.0113111	0.0155317	-3.92732
KEGG_LIMONENE_AND_PINENE_DEGRADATION	-0.106322	-0.0676204	-2.19254	0.0288262	0.0381584	-4.74354

## Sheet: Table S7
Table S7 GSVA enrichment between gene cluster B and gene cluster C
id	logFC	AveExpr	t	P.Value	adj.P.Val	B
KEGG_PANCREATIC_CANCER	-0.274686	-0.255983	-8.17814	3.6458e-14	3.05253e-12	21.6871
KEGG_NON_SMALL_CELL_LUNG_CANCER	-0.254861	-0.237702	-8.15774	4.13493e-14	3.05253e-12	21.5654
KEGG_SNARE_INTERACTIONS_IN_VESICULAR_TRANSPORT	-0.243195	-0.185986	-8.12767	4.97695e-14	3.05253e-12	21.3862
KEGG_CHRONIC_MYELOID_LEUKEMIA	-0.264862	-0.266008	-7.93418	1.62733e-13	5.77182e-12	20.2411
KEGG_RIG_I_LIKE_RECEPTOR_SIGNALING_PATHWAY	-0.215522	-0.168068	-7.92317	1.74006e-13	5.77182e-12	20.1764
KEGG_APOPTOSIS	-0.243458	-0.209751	-7.90883	1.89863e-13	5.77182e-12	20.0921
KEGG_ERBB_SIGNALING_PATHWAY	-0.236534	-0.237113	-7.86606	2.46142e-13	5.77182e-12	19.8412
KEGG_SMALL_CELL_LUNG_CANCER	-0.234649	-0.249702	-7.86287	2.50948e-13	5.77182e-12	19.8225
KEGG_PROSTATE_CANCER	-0.23858	-0.256645	-7.65947	8.54182e-13	1.74633e-11	18.6393
KEGG_NEUROTROPHIN_SIGNALING_PATHWAY	-0.215493	-0.255453	-7.09984	2.27796e-11	3.64289e-10	15.4711
KEGG_CELL_CYCLE	-0.230433	-0.20291	-7.09301	2.36908e-11	3.64289e-10	15.4333
KEGG_ENDOMETRIAL_CANCER	-0.249644	-0.285022	-7.09252	2.3758e-11	3.64289e-10	15.4305
KEGG_BASAL_TRANSCRIPTION_FACTORS	-0.234724	-0.251026	-7.07788	2.58409e-11	3.65748e-10	15.3495
KEGG_DORSO_VENTRAL_AXIS_FORMATION	-0.27844	-0.228298	-6.91594	6.50417e-11	8.54833e-10	14.46
KEGG_TOLL_LIKE_RECEPTOR_SIGNALING_PATHWAY	-0.251474	-0.158878	-6.89374	7.37467e-11	8.69337e-10	14.339
KEGG_BLADDER_CANCER	-0.203585	-0.16311	-6.88543	7.72906e-11	8.69337e-10	14.2938
KEGG_COLORECTAL_CANCER	-0.227987	-0.288001	-6.87863	8.03191e-11	8.69337e-10	14.2568
KEGG_MISMATCH_REPAIR	-0.315361	-0.2347	-6.86137	8.85312e-11	9.04986e-10	14.1631
KEGG_RENAL_CELL_CARCINOMA	-0.227334	-0.255407	-6.84017	9.97635e-11	9.66131e-10	14.048
KEGG_RNA_DEGRADATION	-0.210793	-0.224188	-6.82243	1.10225e-10	9.98508e-10	13.952
KEGG_NUCLEOTIDE_EXCISION_REPAIR	-0.246426	-0.213136	-6.8165	1.1396e-10	9.98508e-10	13.9199
KEGG_NOD_LIKE_RECEPTOR_SIGNALING_PATHWAY	-0.23177	-0.18908	-6.77776	1.41608e-10	1.18436e-09	13.7108
KEGG_PROGESTERONE_MEDIATED_OOCYTE_MATURATION	-0.191483	-0.218847	-6.73109	1.83789e-10	1.47031e-09	13.4598
KEGG_GLIOMA	-0.216539	-0.222544	-6.66112	2.71164e-10	2.07893e-09	13.0855
KEGG_ONE_CARBON_POOL_BY_FOLATE	-0.303778	-0.222731	-6.6429	2.99951e-10	2.20764e-09	12.9884
KEGG_NON_HOMOLOGOUS_END_JOINING	-0.273722	-0.293715	-6.60047	3.79128e-10	2.68306e-09	12.7631
KEGG_ACUTE_MYELOID_LEUKEMIA	-0.214081	-0.224972	-6.58824	4.05547e-10	2.76373e-09	12.6983
KEGG_ENDOCYTOSIS	-0.168904	-0.236649	-6.56306	4.65776e-10	3.06081e-09	12.5651
KEGG_INSULIN_SIGNALING_PATHWAY	-0.172903	-0.20985	-6.45652	8.33868e-10	5.29075e-09	12.0052
KEGG_THYROID_CANCER	-0.210246	-0.25835	-6.43957	9.14326e-10	5.60786e-09	11.9166
KEGG_MTOR_SIGNALING_PATHWAY	-0.187116	-0.203591	-6.38904	1.20228e-09	7.13609e-09	11.6535
KEGG_INOSITOL_PHOSPHATE_METABOLISM	-0.195416	-0.253577	-6.33205	1.63455e-09	9.39866e-09	11.3585
KEGG_CIRCADIAN_RHYTHM_MAMMAL	-0.291888	-0.162693	-6.23566	2.73738e-09	1.5263e-08	10.8633
KEGG_UBIQUITIN_MEDIATED_PROTEOLYSIS	-0.200639	-0.269165	-6.17307	3.81613e-09	2.0652e-08	10.5444
KEGG_GNRH_SIGNALING_PATHWAY	-0.147842	-0.183945	-6.15166	4.27334e-09	2.24655e-08	10.4359
KEGG_T_CELL_RECEPTOR_SIGNALING_PATHWAY	-0.230595	-0.183597	-6.07217	6.49024e-09	3.31723e-08	10.035
KEGG_PATHWAYS_IN_CANCER	-0.162129	-0.221539	-6.03832	7.74671e-09	3.85242e-08	9.86532
KEGG_ADHERENS_JUNCTION	-0.211093	-0.295441	-6.01168	8.90024e-09	4.30959e-08	9.73225
KEGG_DNA_REPLICATION	-0.29207	-0.168802	-5.97701	1.06556e-08	5.02725e-08	9.55972
KEGG_LYSINE_DEGRADATION	-0.237874	-0.247849	-5.9304	1.356e-08	6.23762e-08	9.32876
KEGG_P53_SIGNALING_PATHWAY	-0.200964	-0.123951	-5.90001	1.5857e-08	7.11632e-08	9.17887
KEGG_MAPK_SIGNALING_PATHWAY	-0.143074	-0.189072	-5.83085	2.25958e-08	9.89913e-08	8.83975
KEGG_PYRIMIDINE_METABOLISM	-0.176376	-0.162574	-5.74604	3.47559e-08	1.48723e-07	8.42769
KEGG_AMINO_SUGAR_AND_NUCLEOTIDE_SUGAR_METABOLISM	-0.268187	-0.159014	-5.72767	3.81337e-08	1.59468e-07	8.33897
KEGG_OOCYTE_MEIOSIS	-0.174239	-0.204835	-5.70009	4.38134e-08	1.79148e-07	8.20618
KEGG_VASOPRESSIN_REGULATED_WATER_REABSORPTION	-0.193384	-0.276394	-5.68812	4.65286e-08	1.86114e-07	8.14868
KEGG_SPLICEOSOME	-0.201645	-0.227951	-5.65843	5.399e-08	2.11365e-07	8.00648
KEGG_ADIPOCYTOKINE_SIGNALING_PATHWAY	-0.161855	-0.225216	-5.6277	6.29428e-08	2.41281e-07	7.85983
KEGG_PURINE_METABOLISM	-0.146949	-0.173752	-5.57191	8.30442e-08	3.11839e-07	7.59502
KEGG_GLYCOSYLPHOSPHATIDYLINOSITOL_GPI_ANCHOR_BIOSYNTHESIS	-0.230778	-0.265791	-5.45487	1.47623e-07	5.43252e-07	7.04577
KEGG_FRUCTOSE_AND_MANNOSE_METABOLISM	-0.249556	-0.138972	-5.44792	1.52719e-07	5.50985e-07	7.01339
KEGG_TYPE_II_DIABETES_MELLITUS	-0.146551	-0.188006	-5.34014	2.57386e-07	9.1075e-07	6.51561
KEGG_FC_EPSILON_RI_SIGNALING_PATHWAY	-0.160054	-0.156751	-5.31899	2.84914e-07	9.89137e-07	6.41877
KEGG_PANTOTHENATE_AND_COA_BIOSYNTHESIS	-0.213791	-0.213101	-5.23662	4.22092e-07	1.43824e-06	6.0444
KEGG_B_CELL_RECEPTOR_SIGNALING_PATHWAY	-0.197617	-0.201305	-5.18585	5.36661e-07	1.79538e-06	5.81583
KEGG_NOTCH_SIGNALING_PATHWAY	-0.198719	-0.178504	-5.169	5.8097e-07	1.9089e-06	5.74035
KEGG_PHOSPHATIDYLINOSITOL_SIGNALING_SYSTEM	-0.159582	-0.225989	-5.13445	6.83235e-07	2.20553e-06	5.58612
KEGG_RNA_POLYMERASE	-0.175111	-0.149809	-5.11771	7.38856e-07	2.34396e-06	5.5117
KEGG_TGF_BETA_SIGNALING_PATHWAY	-0.175561	-0.253725	-5.08335	8.67139e-07	2.68435e-06	5.3595
KEGG_NICOTINATE_AND_NICOTINAMIDE_METABOLISM	-0.190986	-0.167389	-5.08133	8.75332e-07	2.68435e-06	5.35057
KEGG_MELANOMA	-0.152495	-0.181473	-5.06084	9.62666e-07	2.90378e-06	5.26019
KEGG_RIBOFLAVIN_METABOLISM	-0.19709	-0.134992	-4.92407	1.80345e-06	5.35218e-06	4.66422
KEGG_VEGF_SIGNALING_PATHWAY	-0.131913	-0.147598	-4.89295	2.07684e-06	6.0657e-06	4.53036
KEGG_CYSTEINE_AND_METHIONINE_METABOLISM	-0.188166	-0.182791	-4.8854	2.14902e-06	6.17844e-06	4.49797
KEGG_HOMOLOGOUS_RECOMBINATION	-0.226196	-0.0660527	-4.87356	2.2671e-06	6.41763e-06	4.44726
KEGG_JAK_STAT_SIGNALING_PATHWAY	-0.142503	-0.128673	-4.85832	2.42826e-06	6.76969e-06	4.38217
KEGG_BASE_EXCISION_REPAIR	-0.1843	-0.125551	-4.85208	2.49742e-06	6.85859e-06	4.35555
KEGG_EPITHELIAL_CELL_SIGNALING_IN_HELICOBACTER_PYLORI_INFECTION	-0.159104	-0.205982	-4.74074	4.10403e-06	1.10153e-05	3.88521
KEGG_N_GLYCAN_BIOSYNTHESIS	-0.210049	-0.258602	-4.73927	4.13074e-06	1.10153e-05	3.87908
KEGG_SPHINGOLIPID_METABOLISM	-0.186595	-0.229641	-4.68551	5.23455e-06	1.37594e-05	3.6551
KEGG_STARCH_AND_SUCROSE_METABOLISM	-0.184358	-0.101281	-4.66033	5.84452e-06	1.51464e-05	3.55091
KEGG_AMINOACYL_TRNA_BIOSYNTHESIS	-0.26155	-0.227964	-4.62715	6.75374e-06	1.72596e-05	3.4143
KEGG_FC_GAMMA_R_MEDIATED_PHAGOCYTOSIS	-0.162441	-0.194812	-4.57008	8.64589e-06	2.17924e-05	3.18112
KEGG_TIGHT_JUNCTION	-0.120599	-0.24226	-4.4952	1.19143e-05	2.96248e-05	2.87871
KEGG_PENTOSE_PHOSPHATE_PATHWAY	-0.217879	-0.128096	-4.47052	1.32311e-05	3.24602e-05	2.77993
KEGG_O_GLYCAN_BIOSYNTHESIS	-0.164547	-0.218016	-4.45828	1.39352e-05	3.37378e-05	2.73109
KEGG_OTHER_GLYCAN_DEGRADATION	-0.25943	-0.115422	-4.43156	1.55992e-05	3.72761e-05	2.62486
KEGG_LONG_TERM_POTENTIATION	-0.140467	-0.222306	-4.33994	2.28781e-05	5.32857e-05	2.26462
KEGG_PROTEIN_EXPORT	-0.231375	-0.209843	-4.31636	2.52236e-05	5.80144e-05	2.1729
KEGG_REGULATION_OF_ACTIN_CYTOSKELETON	-0.140105	-0.213548	-4.25266	3.27688e-05	7.44379e-05	1.9272
KEGG_GAP_JUNCTION	-0.138731	-0.203913	-4.23878	3.46796e-05	7.78177e-05	1.87403
KEGG_WNT_SIGNALING_PATHWAY	-0.121758	-0.241994	-4.22414	3.68083e-05	8.15991e-05	1.81815
KEGG_MATURITY_ONSET_DIABETES_OF_THE_YOUNG	-0.158298	-0.0463738	-4.15391	4.88851e-05	0.000107082	1.55225
KEGG_LEISHMANIA_INFECTION	-0.227565	-0.125647	-4.12305	5.53142e-05	0.000119739	1.43659
KEGG_LONG_TERM_DEPRESSION	-0.119433	-0.175394	-4.10798	5.87398e-05	0.000125676	1.38037
KEGG_CHEMOKINE_SIGNALING_PATHWAY	-0.156954	-0.165978	-4.08479	6.44109e-05	0.000136225	1.29417
KEGG_AXON_GUIDANCE	-0.13828	-0.220251	-4.07355	6.73427e-05	0.000140808	1.25256
KEGG_CYTOSOLIC_DNA_SENSING_PATHWAY	-0.139791	-0.0905387	-4.06067	7.08588e-05	0.000146495	1.20499
KEGG_BETA_ALANINE_METABOLISM	-0.211261	-0.173985	-4.01559	8.45985e-05	0.000172957	1.03945
KEGG_GALACTOSE_METABOLISM	-0.185246	-0.13312	-4.0086	8.69434e-05	0.000175798	1.01393
KEGG_ALANINE_ASPARTATE_AND_GLUTAMATE_METABOLISM	-0.196801	-0.115061	-3.9714	0.000100503	0.000201007	0.878711
KEGG_CARDIAC_MUSCLE_CONTRACTION	0.156248	0.0341481	3.89316	0.000135862	0.000268801	0.59786
KEGG_SELENOAMINO_ACID_METABOLISM	-0.148139	-0.229174	-3.84933	0.000160542	0.000314251	0.442585
KEGG_LYSOSOME	-0.1873	-0.152772	-3.8395	0.000166634	0.000322743	0.407962
KEGG_ASCORBATE_AND_ALDARATE_METABOLISM	-0.193904	-0.0692342	-3.73339	0.000247937	0.000474772	0.0391295
KEGG_HISTIDINE_METABOLISM	-0.163785	-0.112831	-3.73084	0.000250287	0.000474772	0.0303844
KEGG_LIMONENE_AND_PINENE_DEGRADATION	-0.243106	-0.215629	-3.68407	0.000297371	0.00055833	-0.129253
KEGG_FOCAL_ADHESION	-0.1377	-0.224777	-3.60748	0.00039295	0.000730331	-0.386894
KEGG_TRYPTOPHAN_METABOLISM	-0.170422	-0.1437	-3.59378	0.000412841	0.000759627	-0.43248
KEGG_PEROXISOME	-0.177926	-0.171614	-3.54378	0.000493768	0.000899537	-0.597564
KEGG_TERPENOID_BACKBONE_BIOSYNTHESIS	-0.184019	-0.251356	-3.52862	0.000521114	0.00094005	-0.647225
KEGG_NATURAL_KILLER_CELL_MEDIATED_CYTOTOXICITY	-0.144275	-0.099262	-3.45733	0.000669858	0.00119664	-0.878222
KEGG_LINOLEIC_ACID_METABOLISM	0.107704	0.102715	3.42033	0.000761916	0.00134801	-0.996465
KEGG_CELL_ADHESION_MOLECULES_CAMS	-0.145267	-0.126263	-3.3188	0.00107899	0.0018908	-1.31517
KEGG_PATHOGENIC_ESCHERICHIA_COLI_INFECTION	-0.142225	-0.189575	-3.31586	0.00108978	0.0018917	-1.32427
KEGG_LEUKOCYTE_TRANSENDOTHELIAL_MIGRATION	-0.121376	-0.200029	-3.30811	0.0011187	0.00192375	-1.3482
KEGG_PENTOSE_AND_GLUCURONATE_INTERCONVERSIONS	-0.164785	-0.0677692	-3.29668	0.00116272	0.00198093	-1.38346
KEGG_GLYCOLYSIS_GLUCONEOGENESIS	-0.16542	-0.122035	-3.29116	0.0011845	0.00199953	-1.40042
KEGG_AMYOTROPHIC_LATERAL_SCLEROSIS_ALS	-0.10883	-0.11767	-3.27801	0.00123804	0.00207091	-1.44078
KEGG_GLYCINE_SERINE_AND_THREONINE_METABOLISM	-0.160289	-0.144788	-3.19336	0.00164014	0.00271878	-1.69705
KEGG_GLYCOSAMINOGLYCAN_BIOSYNTHESIS_KERATAN_SULFATE	-0.148184	-0.186522	-3.18795	0.00166954	0.00274281	-1.71321
KEGG_VALINE_LEUCINE_AND_ISOLEUCINE_DEGRADATION	-0.20432	-0.211015	-3.1657	0.00179576	0.00292407	-1.77946
KEGG_REGULATION_OF_AUTOPHAGY	-0.10404	-0.157016	-3.13514	0.00198365	0.00317384	-1.86981
KEGG_ANTIGEN_PROCESSING_AND_PRESENTATION	-0.162305	-0.0383407	-3.12401	0.00205643	0.00326192	-1.90249
KEGG_RENIN_ANGIOTENSIN_SYSTEM	-0.15067	-0.137394	-3.10673	0.00217438	0.00341954	-1.95305
KEGG_PROPANOATE_METABOLISM	-0.184567	-0.224854	-3.07722	0.00239035	0.00372733	-2.0388
KEGG_ARGININE_AND_PROLINE_METABOLISM	-0.137834	-0.140789	-3.07054	0.00244195	0.00377578	-2.05812
KEGG_PRION_DISEASES	-0.126368	-0.134163	-3.00205	0.00303301	0.00461218	-2.2539
KEGG_GLYCOSPHINGOLIPID_BIOSYNTHESIS_GANGLIO_SERIES	-0.14147	-0.160194	-2.9423	0.00365322	0.00546497	-2.42141
KEGG_GLYOXYLATE_AND_DICARBOXYLATE_METABOLISM	-0.162149	-0.132488	-2.8513	0.00482346	0.00710013	-2.67061
KEGG_PORPHYRIN_AND_CHLOROPHYLL_METABOLISM	-0.136083	-0.0369732	-2.78156	0.00594151	0.00867649	-2.85673
KEGG_FATTY_ACID_METABOLISM	-0.156577	-0.183053	-2.76697	0.00620327	0.00898741	-2.89513
KEGG_BUTANOATE_METABOLISM	-0.150759	-0.151943	-2.70079	0.00752707	0.0106624	-3.06697
KEGG_GLYCOSAMINOGLYCAN_DEGRADATION	-0.118606	-0.135085	-2.70051	0.00753325	0.0106624	-3.0677
KEGG_OXIDATIVE_PHOSPHORYLATION	0.168403	0.0819307	2.62967	0.00922964	0.0129638	-3.24734
KEGG_GLYCOSPHINGOLIPID_BIOSYNTHESIS_GLOBO_SERIES	-0.11681	-0.120573	-2.60671	0.00984893	0.0136256	-3.3046
KEGG_CITRATE_CYCLE_TCA_CYCLE	-0.185101	-0.192487	-2.43832	0.0156525	0.0211717	-3.71027
KEGG_PARKINSONS_DISEASE	0.139759	0.0744355	2.32412	0.0211503	0.0279975	-3.97091
KEGG_PROXIMAL_TUBULE_BICARBONATE_RECLAMATION	-0.110286	-0.168279	-2.30968	0.0219545	0.0288545	-4.00303
KEGG_INTESTINAL_IMMUNE_NETWORK_FOR_IGA_PRODUCTION	-0.131625	0.000603438	-2.14243	0.0334005	0.0432795	-4.36116
KEGG_FOLATE_BIOSYNTHESIS	-0.112243	-0.0570466	-2.10668	0.0364262	0.0465446	-4.43439

## Sheet: Table S8
Table S8 GSVA enrichment between gene cluster A and gene cluster C
id	logFC	AveExpr	t	P.Value	adj.P.Val	B
KEGG_PANCREATIC_CANCER	-0.59456	0.0596876	-17.5749	1.51548e-51	2.78848e-49	106.524
KEGG_CHRONIC_MYELOID_LEUKEMIA	-0.597375	0.0589851	-17.2937	2.45327e-50	2.25701e-48	103.761
KEGG_SMALL_CELL_LUNG_CANCER	-0.542197	0.0493176	-17.0958	1.73495e-49	1.0641e-47	101.82
KEGG_NON_SMALL_CELL_LUNG_CANCER	-0.535918	0.0417192	-16.962	6.49661e-49	2.98844e-47	100.51
KEGG_PROSTATE_CANCER	-0.553181	0.0490116	-16.7205	7.01787e-48	2.58258e-46	98.148
KEGG_UBIQUITIN_MEDIATED_PROTEOLYSIS	-0.493529	0.0121257	-16.5628	3.30882e-47	1.0147e-45	96.6092
KEGG_ERBB_SIGNALING_PATHWAY	-0.508323	0.0315825	-16.4521	9.8062e-47	2.57763e-45	95.5312
KEGG_NEUROTROPHIN_SIGNALING_PATHWAY	-0.523876	0.041363	-16.2782	5.39663e-46	1.24122e-44	93.839
KEGG_RENAL_CELL_CARCINOMA	-0.542909	0.0493698	-16.023	6.54667e-45	1.33843e-43	91.3625
KEGG_COLORECTAL_CANCER	-0.558353	0.029537	-15.9661	1.14077e-44	2.09903e-43	90.8115
KEGG_ENDOMETRIAL_CANCER	-0.58122	0.0368508	-15.9463	1.3832e-44	2.31371e-43	90.6203
KEGG_APOPTOSIS	-0.489637	0.0380761	-15.6069	3.76315e-43	5.77016e-42	87.3426
KEGG_PROGESTERONE_MEDIATED_OOCYTE_MATURATION	-0.428425	0.0131552	-15.4577	1.59786e-42	2.26159e-41	85.9079
KEGG_GLIOMA	-0.494887	0.0487205	-15.3907	3.05884e-42	4.02018e-41	85.2637
KEGG_PATHWAYS_IN_CANCER	-0.426527	0.0294952	-14.9782	1.63208e-40	2.00202e-39	81.3182
KEGG_ACUTE_MYELOID_LEUKEMIA	-0.500791	0.0530756	-14.8368	6.33945e-40	7.29037e-39	79.9721
KEGG_RNA_DEGRADATION	-0.447601	0.0106416	-14.7783	1.11093e-39	1.20242e-38	79.4157
KEGG_DORSO_VENTRAL_AXIS_FORMATION	-0.576467	0.0692429	-14.5933	6.50446e-39	6.64901e-38	77.6626
KEGG_ENDOCYTOSIS	-0.420995	0.00488216	-14.508	1.46679e-38	1.42047e-37	76.856
KEGG_INSULIN_SIGNALING_PATHWAY	-0.391202	0.00336325	-14.4204	3.3738e-38	3.1039e-37	76.0299
KEGG_CELL_CYCLE	-0.461413	0.0299223	-14.3314	7.8589e-38	6.88589e-37	75.1912
KEGG_NON_HOMOLOGOUS_END_JOINING	-0.627407	0.0507521	-14.3226	8.54374e-38	7.14567e-37	75.1083
KEGG_NUCLEOTIDE_EXCISION_REPAIR	-0.476078	0.0209951	-14.3006	1.05203e-37	8.41622e-37	74.9019
KEGG_SNARE_INTERACTIONS_IN_VESICULAR_TRANSPORT	-0.402909	-0.0122168	-14.2366	1.9297e-37	1.47944e-36	74.3003
KEGG_THYROID_CANCER	-0.501482	0.0229878	-14.2086	2.51421e-37	1.8439e-36	74.0378
KEGG_RIG_I_LIKE_RECEPTOR_SIGNALING_PATHWAY	-0.402258	0.0246177	-14.2049	2.60551e-37	1.8439e-36	74.0025
KEGG_MTOR_SIGNALING_PATHWAY	-0.39844	0.00581671	-13.9521	2.82868e-36	1.92769e-35	71.6375
KEGG_BLADDER_CANCER	-0.41987	0.0530531	-13.7785	1.44185e-35	9.47498e-35	70.0224
KEGG_BASAL_TRANSCRIPTION_FACTORS	-0.472156	-0.012017	-13.7474	1.92953e-35	1.22425e-34	69.7335
KEGG_OOCYTE_MEIOSIS	-0.389136	0.00566837	-13.7351	2.1645e-35	1.32756e-34	69.6196
KEGG_ADHERENS_JUNCTION	-0.541467	0.0195293	-13.6039	7.37313e-35	4.37631e-34	68.4043
KEGG_NOD_LIKE_RECEPTOR_SIGNALING_PATHWAY	-0.462633	0.0438556	-13.5313	1.45091e-34	8.34274e-34	67.7332
KEGG_MAPK_SIGNALING_PATHWAY	-0.356195	0.0151641	-13.4718	2.52318e-34	1.40686e-33	67.1846
KEGG_MISMATCH_REPAIR	-0.58717	0.0460207	-13.4313	3.67377e-34	1.98816e-33	66.8121
KEGG_TOLL_LIKE_RECEPTOR_SIGNALING_PATHWAY	-0.452564	0.0515723	-13.3431	8.32514e-34	4.37665e-33	66.0011
KEGG_GNRH_SIGNALING_PATHWAY	-0.339159	0.00235277	-13.1304	5.93292e-33	3.03238e-32	64.0544
KEGG_PURINE_METABOLISM	-0.307983	-0.0135149	-13.123	6.3464e-33	3.15605e-32	63.9876
KEGG_TGF_BETA_SIGNALING_PATHWAY	-0.47541	0.029702	-12.9711	2.56128e-32	1.2402e-31	62.6047
KEGG_T_CELL_RECEPTOR_SIGNALING_PATHWAY	-0.456676	0.0450663	-12.8427	8.28246e-32	3.90762e-31	61.4415
KEGG_NOTCH_SIGNALING_PATHWAY	-0.444504	0.062171	-12.5128	1.65484e-30	7.61227e-30	58.4739
KEGG_B_CELL_RECEPTOR_SIGNALING_PATHWAY	-0.453555	0.0478923	-12.4839	2.14712e-30	9.63583e-30	58.2159
KEGG_MELANOMA	-0.379376	0.0359768	-12.392	4.91255e-30	2.15217e-29	57.3958
KEGG_SPLICEOSOME	-0.452951	0.0178947	-12.3745	5.75023e-30	2.46056e-29	57.2398
KEGG_VASOPRESSIN_REGULATED_WATER_REABSORPTION	-0.471656	-0.00872183	-12.0972	6.8613e-29	2.86927e-28	54.7839
KEGG_INOSITOL_PHOSPHATE_METABOLISM	-0.465106	0.00705817	-12.0799	7.99944e-29	3.27088e-28	54.6319
KEGG_ADIPOCYTOKINE_SIGNALING_PATHWAY	-0.364805	-0.0268261	-12.056	9.89497e-29	3.95799e-28	54.4212
KEGG_LONG_TERM_POTENTIATION	-0.390345	0.0129983	-11.8818	4.62542e-28	1.8108e-27	52.8939
KEGG_WNT_SIGNALING_PATHWAY	-0.375251	-0.00644547	-11.879	4.73827e-28	1.81634e-27	52.8701
KEGG_REGULATION_OF_ACTIN_CYTOSKELETON	-0.391385	0.0229015	-11.8661	5.31037e-28	1.9941e-27	52.7572
KEGG_FC_EPSILON_RI_SIGNALING_PATHWAY	-0.330592	0.0136184	-11.859	5.65229e-28	2.08004e-27	52.6954
KEGG_N_GLYCAN_BIOSYNTHESIS	-0.468406	-0.00543922	-11.6924	2.44469e-27	8.82006e-27	51.2453
KEGG_VEGF_SIGNALING_PATHWAY	-0.299088	0.0156055	-11.6693	2.99107e-27	1.05838e-26	51.0455
KEGG_FC_GAMMA_R_MEDIATED_PHAGOCYTOSIS	-0.39974	0.0330714	-11.6439	3.73519e-27	1.29674e-26	50.8256
KEGG_AXON_GUIDANCE	-0.395872	0.0213239	-11.6051	5.2446e-27	1.78705e-26	50.4895
KEGG_GAP_JUNCTION	-0.387066	0.0298055	-11.3327	5.57087e-26	1.86371e-25	48.1504
KEGG_PHOSPHATIDYLINOSITOL_SIGNALING_SYSTEM	-0.410697	0.0132858	-11.3235	6.02925e-26	1.98104e-25	48.0722
KEGG_TYPE_II_DIABETES_MELLITUS	-0.332961	-0.00610635	-11.3014	7.2942e-26	2.35462e-25	47.8837
KEGG_FOCAL_ADHESION	-0.425462	0.042536	-11.1547	2.57122e-25	8.15696e-25	46.6368
KEGG_PYRIMIDINE_METABOLISM	-0.326856	-0.0068886	-11.1416	2.87722e-25	8.97303e-25	46.5256
KEGG_LONG_TERM_DEPRESSION	-0.319916	0.0144222	-11.0651	5.52568e-25	1.69454e-24	45.8798
KEGG_TIGHT_JUNCTION	-0.346753	-0.0302904	-11.0417	6.74321e-25	2.03402e-24	45.6828
KEGG_EPITHELIAL_CELL_SIGNALING_IN_HELICOBACTER_PYLORI_INFECTION	-0.360933	-0.00897101	-10.9147	1.98236e-24	5.88315e-24	44.6159
KEGG_DNA_REPLICATION	-0.505189	0.0581293	-10.8853	2.54216e-24	7.42472e-24	44.3699
KEGG_LEUKOCYTE_TRANSENDOTHELIAL_MIGRATION	-0.374771	0.035377	-10.8747	2.78077e-24	7.99471e-24	44.2811
KEGG_JAK_STAT_SIGNALING_PATHWAY	-0.312811	0.038826	-10.7767	6.34879e-24	1.7972e-23	43.4645
KEGG_GLYCOSYLPHOSPHATIDYLINOSITOL_GPI_ANCHOR_BIOSYNTHESIS	-0.438949	-0.0524321	-10.7423	8.47506e-24	2.36275e-23	43.1788
KEGG_LYSINE_DEGRADATION	-0.428698	-0.0482581	-10.6619	1.66241e-23	4.56543e-23	42.5125
KEGG_ONE_CARBON_POOL_BY_FOLATE	-0.452765	-0.048916	-10.6311	2.1493e-23	5.81575e-23	42.2585
KEGG_P53_SIGNALING_PATHWAY	-0.339696	0.0254237	-10.5986	2.8184e-23	7.51573e-23	41.9904
KEGG_CHEMOKINE_SIGNALING_PATHWAY	-0.37459	0.0442373	-10.5312	4.93516e-23	1.29724e-22	41.4365
KEGG_PANTOTHENATE_AND_COA_BIOSYNTHESIS	-0.358269	-0.0568537	-9.9825	4.39418e-21	1.13877e-20	36.9996
KEGG_SPHINGOLIPID_METABOLISM	-0.377901	-0.0374489	-9.97024	4.85009e-21	1.23947e-20	36.9021
KEGG_O_GLYCAN_BIOSYNTHESIS	-0.368409	-0.0184353	-9.95179	5.62625e-21	1.41812e-20	36.7555
KEGG_MELANOGENESIS	-0.285465	-0.00287701	-9.86472	1.13115e-20	2.81259e-20	36.0656
KEGG_CIRCADIAN_RHYTHM_MAMMAL	-0.439169	0.00785091	-9.84053	1.37254e-20	3.3673e-20	35.8746
KEGG_PATHOGENIC_ESCHERICHIA_COLI_INFECTION	-0.385335	0.0402033	-9.55798	1.28663e-19	3.115e-19	33.6647
KEGG_RNA_POLYMERASE	-0.320259	0.00111932	-9.0557	6.22697e-18	1.488e-17	29.8371
KEGG_AMINO_SUGAR_AND_NUCLEOTIDE_SUGAR_METABOLISM	-0.386851	-0.0165776	-9.04305	6.85404e-18	1.61685e-17	29.7425
KEGG_STARCH_AND_SUCROSE_METABOLISM	-0.304114	0.0293199	-8.84633	3.01706e-17	7.02707e-17	28.2815
KEGG_LEISHMANIA_INFECTION	-0.426292	0.0791384	-8.78194	4.87817e-17	1.12198e-16	27.808
KEGG_CARDIAC_MUSCLE_CONTRACTION	0.302087	-0.114499	8.74836	6.26168e-17	1.42241e-16	27.5619
KEGG_FRUCTOSE_AND_MANNOSE_METABOLISM	-0.35755	-0.00850757	-8.62435	1.56597e-16	3.51389e-16	26.6589
KEGG_VASCULAR_SMOOTH_MUSCLE_CONTRACTION	-0.299198	0.0174744	-8.47883	4.54073e-16	9.96719e-16	25.6105
KEGG_NICOTINATE_AND_NICOTINAMIDE_METABOLISM	-0.287742	-0.0554672	-8.47854	4.55024e-16	9.96719e-16	25.6084
KEGG_GLYCOSAMINOGLYCAN_BIOSYNTHESIS_HEPARAN_SULFATE	-0.293094	-0.00615943	-8.45705	5.31976e-16	1.15157e-15	25.4546
KEGG_CYTOSOLIC_DNA_SENSING_PATHWAY	-0.27156	0.0435561	-8.39361	8.42278e-16	1.80208e-15	25.0022
KEGG_REGULATION_OF_AUTOPHAGY	-0.256511	-0.0106459	-8.26323	2.15006e-15	4.54725e-15	24.0799
KEGG_NATURAL_KILLER_CELL_MEDIATED_CYTOTOXICITY	-0.30658	0.0616561	-8.2614	2.17826e-15	4.55455e-15	24.0671
KEGG_LINOLEIC_ACID_METABOLISM	0.238226	-0.0254252	8.25801	2.23171e-15	4.61387e-15	24.0432
KEGG_CYSTEINE_AND_METHIONINE_METABOLISM	-0.272541	-0.0818976	-8.25528	2.27568e-15	4.65251e-15	24.024
KEGG_AMINOACYL_TRNA_BIOSYNTHESIS	-0.408789	-0.0620779	-8.24892	2.38141e-15	4.81517e-15	23.9794
KEGG_BASE_EXCISION_REPAIR	-0.288838	-0.00798637	-8.20658	3.22043e-15	6.44086e-15	23.6824
KEGG_ARRHYTHMOGENIC_RIGHT_VENTRICULAR_CARDIOMYOPATHY_ARVC	-0.323331	0.0146333	-8.0895	7.37883e-15	1.4599e-14	22.8669
KEGG_CELL_ADHESION_MOLECULES_CAMS	-0.307718	0.0349308	-8.04317	1.02209e-14	2.00069e-14	22.5465
KEGG_PROTEIN_EXPORT	-0.415861	-0.0166685	-8.00411	1.34384e-14	2.6028e-14	22.2774
KEGG_ALDOSTERONE_REGULATED_SODIUM_REABSORPTION	-0.268351	-0.0290758	-7.80391	5.38512e-14	1.03215e-13	20.9132
KEGG_SELENOAMINO_ACID_METABOLISM	-0.27497	-0.0980343	-7.76246	7.15636e-14	1.35749e-13	20.6339
KEGG_HOMOLOGOUS_RECOMBINATION	-0.305906	0.0366405	-7.66186	1.42048e-13	2.66702e-13	19.9606
KEGG_GLYCOSAMINOGLYCAN_BIOSYNTHESIS_KERATAN_SULFATE	-0.334005	-0.00487809	-7.62553	1.81664e-13	3.37638e-13	19.7191
KEGG_OXIDATIVE_PHOSPHORYLATION	0.425817	-0.164081	7.57424	2.56751e-13	4.72421e-13	19.3795
KEGG_GALACTOSE_METABOLISM	-0.299244	-0.0073126	-7.50465	4.09444e-13	7.45917e-13	18.9215
KEGG_HEDGEHOG_SIGNALING_PATHWAY	-0.232435	-0.0414172	-7.43843	6.36499e-13	1.14819e-12	18.4886
KEGG_AMYOTROPHIC_LATERAL_SCLEROSIS_ALS	-0.228004	0.000926892	-7.40016	8.20262e-13	1.46532e-12	18.2398
KEGG_PARKINSONS_DISEASE	0.383084	-0.155152	7.21816	2.70555e-12	4.78674e-12	17.0697
KEGG_GLYCOSPHINGOLIPID_BIOSYNTHESIS_LACTO_AND_NEOLACTO_SERIES	-0.228487	-0.0424098	-7.14304	4.39979e-12	7.71011e-12	16.5933
KEGG_OLFACTORY_TRANSDUCTION	0.133208	0.0951508	6.97212	1.3116e-11	2.27675e-11	15.5237
KEGG_LYSOSOME	-0.297036	-0.0303014	-6.94064	1.60046e-11	2.7522e-11	15.3289
KEGG_GLYCOSPHINGOLIPID_BIOSYNTHESIS_GANGLIO_SERIES	-0.301027	-0.00205525	-6.90625	1.98762e-11	3.38631e-11	15.1169
KEGG_HYPERTROPHIC_CARDIOMYOPATHY_HCM	-0.247621	0.00135859	-6.88615	2.2551e-11	3.80677e-11	14.9933
KEGG_ECM_RECEPTOR_INTERACTION	-0.316302	0.0456128	-6.87767	2.37827e-11	3.97819e-11	14.9413
KEGG_PENTOSE_PHOSPHATE_PATHWAY	-0.306135	-0.0193546	-6.83385	3.12819e-11	5.18546e-11	14.6732
KEGG_RIBOFLAVIN_METABOLISM	-0.246892	-0.0623359	-6.78606	4.21145e-11	6.91881e-11	14.3824
KEGG_PRION_DISEASES	-0.268141	0.00645146	-6.61473	1.20734e-10	1.96593e-10	13.3531
KEGG_TERPENOID_BACKBONE_BIOSYNTHESIS	-0.327838	-0.100208	-6.59101	1.3946e-10	2.25093e-10	13.2122
KEGG_CALCIUM_SIGNALING_PATHWAY	-0.189009	-0.00800971	-6.38772	4.7217e-10	7.55472e-10	12.0218
KEGG_OTHER_GLYCAN_DEGRADATION	-0.311798	-0.0310718	-6.27189	9.33596e-10	1.48088e-09	11.3571
KEGG_RENIN_ANGIOTENSIN_SYSTEM	-0.28307	-0.00110164	-6.17399	1.64856e-09	2.59261e-09	10.8031
KEGG_DILATED_CARDIOMYOPATHY	-0.238242	0.00500723	-6.15943	1.79296e-09	2.79581e-09	10.7213
KEGG_GLYCOSPHINGOLIPID_BIOSYNTHESIS_GLOBO_SERIES	-0.253701	0.0144057	-6.15474	1.84215e-09	2.84837e-09	10.695
KEGG_BASAL_CELL_CARCINOMA	-0.199867	-0.0306649	-5.92628	6.73585e-09	1.03283e-08	9.43353
KEGG_ETHER_LIPID_METABOLISM	-0.138878	-0.00971341	-5.76632	1.63162e-08	2.48114e-08	8.57411
KEGG_GLYCEROLIPID_METABOLISM	-0.166246	-0.0534043	-5.68012	2.60758e-08	3.93275e-08	8.11916
KEGG_GLYCEROPHOSPHOLIPID_METABOLISM	-0.109648	-0.0448271	-5.52844	5.86882e-08	8.77937e-08	7.33287
KEGG_GLYCOSAMINOGLYCAN_DEGRADATION	-0.221187	-0.0292034	-5.51719	6.22853e-08	9.24234e-08	7.27526
KEGG_MATURITY_ONSET_DIABETES_OF_THE_YOUNG	-0.194034	0.00833183	-5.40474	1.12261e-07	1.65249e-07	6.70509
KEGG_BETA_ALANINE_METABOLISM	-0.283054	-0.0803446	-5.34196	1.5531e-07	2.26802e-07	6.39122
KEGG_LIMONENE_AND_PINENE_DEGRADATION	-0.349428	-0.0875787	-5.24626	2.53266e-07	3.66936e-07	5.91879
KEGG_ABC_TRANSPORTERS	-0.154802	-0.0140835	-5.23363	2.70007e-07	3.88135e-07	5.85699
KEGG_GLYCOLYSIS_GLUCONEOGENESIS	-0.237808	-0.0348686	-5.1617	3.87814e-07	5.53162e-07	5.50758
KEGG_ANTIGEN_PROCESSING_AND_PRESENTATION	-0.239185	0.0521969	-4.9842	9.31379e-07	1.31826e-06	4.66342
KEGG_PEROXISOME	-0.241647	-0.089962	-4.92936	1.21476e-06	1.70623e-06	4.40787
KEGG_PPAR_SIGNALING_PATHWAY	-0.181661	-0.0425263	-4.87993	1.54022e-06	2.14697e-06	4.17967
KEGG_ASCORBATE_AND_ALDARATE_METABOLISM	-0.23822	-0.00175901	-4.87335	1.58943e-06	2.19891e-06	4.14945
KEGG_CYTOKINE_CYTOKINE_RECEPTOR_INTERACTION	-0.16718	0.0385155	-4.70964	3.4372e-06	4.71973e-06	3.40921
KEGG_PROPANOATE_METABOLISM	-0.273133	-0.120922	-4.68328	3.88391e-06	5.29362e-06	3.29211
KEGG_HEMATOPOIETIC_CELL_LINEAGE	-0.203209	0.055635	-4.6807	3.93054e-06	5.31779e-06	3.28067
KEGG_PENTOSE_AND_GLUCURONATE_INTERCONVERSIONS	-0.207909	-0.00575025	-4.65097	4.50788e-06	6.05438e-06	3.1494
KEGG_GLYCOSAMINOGLYCAN_BIOSYNTHESIS_CHONDROITIN_SULFATE	-0.222709	0.0497218	-4.61119	5.4093e-06	7.2124e-06	2.97488
KEGG_BIOSYNTHESIS_OF_UNSATURATED_FATTY_ACIDS	-0.200257	-0.0837624	-4.60468	5.57225e-06	7.37622e-06	2.94648
KEGG_TRYPTOPHAN_METABOLISM	-0.214195	-0.0802665	-4.51641	8.30755e-06	1.09185e-05	2.5646
KEGG_ALPHA_LINOLENIC_ACID_METABOLISM	0.135669	-0.0461786	4.42255	1.26145e-05	1.64615e-05	2.16585
KEGG_VALINE_LEUCINE_AND_ISOLEUCINE_DEGRADATION	-0.275626	-0.118848	-4.40692	1.35137e-05	1.75107e-05	2.10018
KEGG_ARGININE_AND_PROLINE_METABOLISM	-0.178364	-0.0850958	-4.30575	2.09996e-05	2.70205e-05	1.68025
KEGG_VIBRIO_CHOLERAE_INFECTION	-0.166461	-0.0485928	-4.20899	3.17584e-05	4.05801e-05	1.28696
KEGG_SYSTEMIC_LUPUS_ERYTHEMATOSUS	-0.228466	0.0556499	-4.19261	3.40368e-05	4.29603e-05	1.22116
KEGG_ALANINE_ASPARTATE_AND_GLUTAMATE_METABOLISM	-0.197641	-0.0843614	-4.19225	3.4088e-05	4.29603e-05	1.21973
KEGG_HISTIDINE_METABOLISM	-0.179765	-0.0742009	-4.07297	5.60657e-05	7.01775e-05	0.747907
KEGG_FATTY_ACID_METABOLISM	-0.22522	-0.100439	-3.9508	9.21896e-05	0.000114614	0.27764
KEGG_GLYCINE_SERINE_AND_THREONINE_METABOLISM	-0.178071	-0.105148	-3.8867	0.000119082	0.000147054	0.0361607
KEGG_NITROGEN_METABOLISM	-0.123085	-0.0800226	-3.84136	0.000142414	0.000174694	-0.132403
KEGG_CITRATE_CYCLE_TCA_CYCLE	-0.227399	-0.12808	-3.52618	0.000470881	0.000573789	-1.25326
KEGG_PRIMARY_BILE_ACID_BIOSYNTHESIS	-0.155145	-0.0501706	-3.50464	0.000509404	0.000616647	-1.32657
KEGG_COMPLEMENT_AND_COAGULATION_CASCADES	-0.147742	0.0216816	-3.50227	0.000513812	0.000617917	-1.3346
KEGG_PORPHYRIN_AND_CHLOROPHYLL_METABOLISM	-0.144672	-0.00888976	-3.35166	0.000880409	0.00105192	-1.83511
KEGG_INTESTINAL_IMMUNE_NETWORK_FOR_IGA_PRODUCTION	-0.175069	0.0578447	-3.20765	0.00144692	0.00170663	-2.29426
KEGG_BUTANOATE_METABOLISM	-0.166552	-0.115457	-3.17538	0.00161333	0.00189078	-2.3945
KEGG_TYPE_I_DIABETES_MELLITUS	-0.190306	0.0629248	-3.13443	0.00185002	0.00215445	-2.52036
KEGG_GLYOXYLATE_AND_DICARBOXYLATE_METABOLISM	-0.14234	-0.124745	-2.98289	0.0030318	0.0035085	-2.97248
KEGG_ALLOGRAFT_REJECTION	-0.194665	0.0819452	-2.90409	0.00388921	0.00447259	-3.19913
KEGG_PROXIMAL_TUBULE_BICARBONATE_RECLAMATION	-0.138456	-0.127363	-2.89271	0.00402992	0.00460563	-3.2314
KEGG_STEROID_BIOSYNTHESIS	-0.138103	-0.0973347	-2.82921	0.00490327	0.00556914	-3.40911
KEGG_PRIMARY_IMMUNODEFICIENCY	-0.153521	0.0503221	-2.70322	0.00716235	0.00803581	-3.75052
KEGG_GRAFT_VERSUS_HOST_DISEASE	-0.168596	0.0891804	-2.61325	0.00930977	0.0103818	-3.98516
KEGG_ALZHEIMERS_DISEASE	0.106921	-0.105546	2.53186	0.011731	0.0128483	-4.19078
KEGG_AUTOIMMUNE_THYROID_DISEASE	-0.13582	0.0813017	-2.51711	0.0122257	0.0133108	-4.22739
KEGG_ASTHMA	-0.141645	0.052647	-2.46298	0.0142027	0.0153723	-4.3599
KEGG_PROTEASOME	-0.141946	-0.00110722	-2.39165	0.0172379	0.0185484	-4.53025
KEGG_PYRUVATE_METABOLISM	-0.109242	-0.130397	-2.30855	0.0214821	0.0228481	-4.72258
